# Supplementary material for: Solar Flow Synthesis of Polymer Nanoparticles: Scaling Local Experiments to Global Potential
Source: Angew Chem Int Ed Engl. 2026 Feb 3;65(11):e24746. doi: 10.1002/anie.202524746 (PMC12970522; doi:10.1002/anie.202524746)
Supplement: Supplementary file 2 — Supporting Information file 2: anie71361‐sup‐0002‐Data.zip. [file ANIE-65-e24746-s001.zip]

Archive with 2 entries (2 files):
- SI_global_solar_photochemical_potential.ipynb
- SI_worldmaps.txt
