# Supplementary material for: Solar Flow Synthesis of Polymer Nanoparticles: Scaling Local Experiments to Global Potential
Source: Angew Chem Int Ed Engl. 2026 Feb 3;65(11):e24746. doi: 10.1002/anie.202524746 (PMC12970522; doi:10.1002/anie.202524746)
Supplement: Supplementary file 2 — Supporting Information file 2: anie71361‐sup‐0002‐Data.zip. [file ANIE-65-e24746-s001.zip › SI_global_solar_photochemical_potential.ipynb]

# %% [markdown]
# Global solar potentail calculation for Kammerer and Holloway et al.

This notebook performs the calculations and plots of the global solar potential of the nanoparticle synthesis in Kammerer and Holloway et al. 2025.  An anaconda environment to run the script is available as supporting information of the publication as *SI_worldmaps.txt*. The script first aqirest the monthly averaged UV index data from [NASA's The Power Project](https://power.larc.nasa.gov/) and uses it to calculate the yield per area and day according the main manuscript and Section S8 in the supporting information.

This script was written by [Jochen Kammerer](https://orcid.org/0000-0001-7335-3497) and can be freely shared and modified under [creative commons CC BY 4.0 licence](https://creativecommons.org/licenses/by/4.0/) if the original publication is cited.

# %% [code]
import os
import fsspec

import pandas as pd
import xarray as xr
import zarr

from datetime import datetime
import suntime

import tifffile as tif
import matplotlib.pyplot as plt

import numpy as np

from mpl_toolkits.basemap import Basemap

from matplotlib.colors import ListedColormap, LinearSegmentedColormap

import calendar

import matplotlib
matplotlib.rcParams['font.size'] = 8.5
matplotlib.rcParams['figure.dpi'] = 300

# %% [markdown]
#### Definition of functions for the calculation.

# %% [code]
def total_yield_per_area_function_paper(d,c,y,t_reac,UVI_t0,T,w,length_factor,area_factor): # Equation 1, main text
    r = d/2 / 1000 # mm to m
    c*= 1000 # g/L to g/m^3
    t_reac*= 60 # h to min
    return np.pi / 2.75 * y * r**2 * c * t_reac * UVI_t0 / (T * w)

def UVI_t(UVI_peak,tsun,t): # Equation S10, Supporting Information
    return 0.5*UVI_peak*(np.cos(t * np.pi / (0.5*tsun))+1)

def map_max_from_ind(data_3D,index_array_2D): # Function to read optimal UVI for reaction start from max index
    map_shape = data_3D.shape
    map_max = np.array([d[i] for d,i in zip(data_3D.reshape(map_shape[0]*map_shape[1],map_shape[2]),ind.flatten())])
    map_max = map_max.reshape([map_shape[0],map_shape[1]])
    return map_max
    

def t_sun_function(time,lat,lon): # Calculation of daylight hours per day from sunrise and sunset time

    sun = suntime.Sun(lat, lon)

    try:
        sun_rise = sun.get_local_sunrise_time(time)
        sun_set = sun.get_local_sunset_time(time)
        t_sun = sun_set - sun_rise
        return t_sun.seconds / 3600 # hours
    except:
        return np.NaN

t_sun_function_vect = np.vectorize(t_sun_function)

# color scheme:
black  = np.array([0,0,0])
blue = np.array([0/255,114/255,190/255])
green = np.array([54/255,175/255,56/255])
yellow = np.array([255/255,255/255,0/255])

color_name = 'Sunflow color scheme'
n_bins = 256
colors = np.array([black,blue,green,yellow])
Sunflow_cmap = LinearSegmentedColormap.from_list(color_name,colors, N=n_bins)
Sunflow_cmap_r = LinearSegmentedColormap.from_list(color_name,np.flip(colors,axis=0), N=n_bins)
Sunflow_cmap

# %% [markdown]
#### Download of the montly averaged UV index data.

# %% [code]
'''
*Version: 1.0 Published: 2024/02/14* Source: [NASA POWER](https://power.larc.nasa.gov/)
POWER Remotely Connect to, Slice, and Download from a POWER Zarr via Python
This is an overview of the process to connect to and download from a POWER Zarr-formatted ARD via Python.
'''

filepath = 'https://nasa-power.s3.us-west-2.amazonaws.com/syn1deg/temporal/power_syn1deg_monthly_temporal_lst.zarr'
filepath_mapped = fsspec.get_mapper(filepath)
ds = xr.open_zarr(filepath_mapped, consolidated=True)

date_range = pd.date_range(datetime(2023, 1, 1), datetime(2023, 12, 31), freq='1ME')
ds_time_series = ds.ALLSKY_SFC_UV_INDEX_MAX.sel(time=date_range).load()

# %% [markdown]
#### Calculation of the peak UVI from the average UVI an plotting of some keay values.

# %% [code]
UV_index = np.array([ds_.data*2 for ds_ in ds_time_series]) # Calculaiton of UVIpeak from UVImean according to Equation S5, Supporting Information
UVI_yearly_peak_max   = np.amax(UV_index, axis=0)
UVI_yearly_peak_min   = np.amin(UV_index, axis=0)
UVI_yearly_peak_avg   = np.mean(UV_index, axis=0)

# Map params
lon  = ds_time_series['lon']
lat  = ds_time_series['lat']

projection = 'robin'
llcrnrlat=lat.min()
urcrnrlat=lat.max()
llcrnrlon=lon.min()
urcrnrlon=lon.max()
lat_ts=0
lon_0=0
resolution='l'
linewidth_map = 0.3

lon, lat = np.meshgrid(lon, lat)

for data,data_type in zip( (UVI_yearly_peak_max,UVI_yearly_peak_min,UVI_yearly_peak_avg),('max', 'min', 'average') ):

    plt.figure()

    m = Basemap(projection='robin',llcrnrlat=llcrnrlat,urcrnrlat=urcrnrlat,
                llcrnrlon=llcrnrlon,urcrnrlon=urcrnrlon,lat_ts=lat_ts,lon_0=lon_0,resolution=resolution)
    
    m.drawcoastlines(linewidth=linewidth_map,color='w')
    
    x, y = m(lon, lat)
    
    levels = range(0,17)
    cs = m.contourf(x, y,data, shading='auto',levels=levels, cmap=Sunflow_cmap,vmin=0)
    
    xlabel = "Yearly "+ data_type + " peak UV index (W m⁻² ⋅ 40) "
    cb = m.colorbar(cs, location='bottom', label=xlabel,shrink=0.1)
    cb.ax.xaxis.set_ticks(range(0,int(np.amax(cb.get_ticks())+1)), minor=False)
    
    
    plt.tight_layout()
    
    print(np.amin(data))
    print(np.max(data))
    
    plt.show()

# %% [markdown]
#### Plotting of the monthly average peak UV index.

# %% [code]
months = list(calendar.month_name)[1:]

for uv,mon in zip(UV_index,months):

    plt.figure()
    data = uv
    m = Basemap(projection='robin',llcrnrlat=llcrnrlat,urcrnrlat=urcrnrlat,
                llcrnrlon=llcrnrlon,urcrnrlon=urcrnrlon,lat_ts=lat_ts,lon_0=lon_0,resolution=resolution)
    
    m.drawcoastlines(linewidth=linewidth_map,color='w')
    
    levels = range(0,17)
    cs = m.contourf(x, y,data, shading='auto',levels=levels, cmap=Sunflow_cmap,vmin=0,vmax=16)

    xlabel = "Average peak UV index " + mon + " (W m⁻² ⋅ 40) "
    cb = m.colorbar(cs, location='bottom', label=xlabel,shrink=0.1)
    cb.ax.xaxis.set_ticks(range(0,int(np.amax(cb.get_ticks())+1)), minor=False)
    
    plt.tight_layout()
    
    print(mon,np.max(data))
    
    plt.show()

# %% [markdown]
#### Calculation of the monthly averaged daylight hours (takes some time).

# %% [code]
t_sun_monthly = []
year = 2023

for n,mon in enumerate(months):
    days = calendar.monthrange(year,n+1)[-1]
    times = [datetime(year,n+1,d+1) for d in range(days)]
    t_sun = np.array([t_sun_function_vect(t,lat,lon) for t in times]).mean(axis=0)
    t_sun_monthly.append(t_sun)

t_sun_monthly = np.array(t_sun_monthly)

# %% [markdown]
#### Plotting of the monthly averaged daylight hours.

# %% [code]
for t_s,mon in zip(t_sun_monthly,months):

    plt.figure()
    data = t_s
    m = Basemap(projection='robin',llcrnrlat=llcrnrlat,urcrnrlat=urcrnrlat,
                llcrnrlon=llcrnrlon,urcrnrlon=urcrnrlon,lat_ts=lat_ts,lon_0=lon_0,resolution=resolution)
    
    m.drawcoastlines(linewidth=linewidth_map,color='w')
    
    levels = range(0,25)
    cs = m.contourf(x, y,data, shading='auto',levels=levels, cmap=Sunflow_cmap)

    xlabel = "Day light hours per day " + mon + " (h)"
    cb = m.colorbar(cs, location='bottom', label=xlabel,shrink=0.1)
    
    plt.tight_layout()
    
    print(mon,np.max(data))
    
    plt.show()

# %% [markdown]
#### Calculation of the yield per area and day for 2 mm tubing and its maximisation for the optimal UV index at reaction start.

# %% [code]
# general parameters
c = 3.10 # g/L
width = 0.01 # m
area_fraction = 2.5 # factor 2 - 3
length_factor = 1.1

# parameters for 2 mm
time_to_completion = 43 # UVI normalised
d = 2 # mm
absolute_yield = 0.66


total_monthly_yields = []
total_t_UVI = []
UVI_range = np.linspace(0,UVI_yearly_peak_max,1000)

for n,mon in enumerate(months):
    UVI_peak = UV_index[n]
    
    t_sun = t_sun_monthly[n]
    
    t_UVI = np.arccos( 2*UVI_range/UVI_peak-1 ) * t_sun / (2*np.pi)
    t_UVI[np.isnan(t_UVI)] = 0
    t_reac = 2 * np.abs(t_UVI)

    t_comp = time_to_completion / UVI_range # min 
    
    total_yields = total_yield_per_area_function_paper(d,c,absolute_yield,t_reac,UVI_range,time_to_completion,width,length_factor,area_fraction)
    total_yields[t_comp/60>t_reac] = 0 # min to h
    
    total_monthly_yields.append(total_yields)
    total_t_UVI.append(t_UVI)

total_monthly_yields = np.array(total_monthly_yields)
total_t_UVI = np.array(total_t_UVI)


max_monthly_yields = np.amax(total_monthly_yields,axis=1)
total_yearly_yields = np.mean(total_monthly_yields,axis=0)
max_yearly_yields = np.amax(total_yearly_yields,axis=0)
max_yearly_yields_ind = np.argmax(total_yearly_yields,axis=0)

# %% [markdown]
#### Plotting of the optimal yield per area and day for 2 mm tubing.

# %% [code]
data = max_yearly_yields

m = Basemap(projection='robin',llcrnrlat=llcrnrlat,urcrnrlat=urcrnrlat,
            llcrnrlon=llcrnrlon,urcrnrlon=urcrnrlon,lat_ts=lat_ts,lon_0=lon_0,resolution=resolution)

m.drawcoastlines(linewidth=linewidth_map,color='w')

levels = range(0,10,1)
cs = m.contourf(x, y,data, shading='auto',levels=levels, cmap=Sunflow_cmap)

xlabel = "Yield per area and day (g m⁻² d⁻¹)"
cb = m.colorbar(cs, location='bottom', label=xlabel,shrink=0.1)
cb.ax.xaxis.set_ticks(range(0,int(np.amax(cb.get_ticks())+1)), minor=False)


plt.tight_layout()

print(np.max(data))

plt.show()

# %% [markdown]
#### Calculation of the corrsponding football field yields.

# %% [code]
def football_field_yield_kg(aypd):
    return 105*68*aypd/1000

aypd = np.array([1,2,3,4,5,6,7,8,np.amax(max_yearly_yields)])
print('Football field yield per day (kg):',football_field_yield_kg(aypd))
print('Football field yield per year (t):',football_field_yield_kg(aypd)*365/1000)

# %% [markdown]
#### Plotting of the optimal UV index at reaction start.

# %% [code]
UVI_range_reshaped = UVI_range.reshape(1000,180*360).T

UVI_start = np.array([UVI_range_reshaped[n,i] for n,i in enumerate(max_yearly_yields_ind.flatten())])
UVI_start = UVI_start.reshape(180,360)

data = UVI_start

m = Basemap(projection='robin',llcrnrlat=llcrnrlat,urcrnrlat=urcrnrlat,
            llcrnrlon=llcrnrlon,urcrnrlon=urcrnrlon,lat_ts=lat_ts,lon_0=lon_0,resolution=resolution)

m.drawcoastlines(linewidth=linewidth_map,color='w')

levels = range(0,7,1)
cs = m.contourf(x, y,data, shading='auto',levels=levels, cmap=Sunflow_cmap)

xlabel = "Optimal UV index at reaction start (W m⁻² ⋅ 40)"
cb = m.colorbar(cs, location='bottom', label=xlabel,shrink=0.1)
#cb.ax.xaxis.set_ticks(range(0,int(np.amax(cb.get_ticks())+1)), minor=False)


plt.tight_layout()

print(np.max(data))

plt.show()

# %% [markdown]
#### Plotting of the monthly resolved yields per area and day for 2 mm tubing.

# %% [code]
max_ = int(np.amax(max_monthly_yields))

for mmy,mon in zip(max_monthly_yields,months):

    plt.figure()
    data = mmy
    m = Basemap(projection='robin',llcrnrlat=llcrnrlat,urcrnrlat=urcrnrlat,
                llcrnrlon=llcrnrlon,urcrnrlon=urcrnrlon,lat_ts=lat_ts,lon_0=lon_0,resolution=resolution)
    
    m.drawcoastlines(linewidth=linewidth_map,color='w')
    
    levels = range(0,max_+1,2)
    cs = m.contourf(x, y,data, shading='auto',levels=levels, cmap=Sunflow_cmap,vmin=0,vmax=max_)

    xlabel = "Yield per area and day " + mon + " (g m⁻² d⁻¹)"
    cb = m.colorbar(cs, location='bottom', label=xlabel,shrink=0.1)
    
    plt.tight_layout()
    
    print(mon,np.max(data))
    
    plt.show()

# %% [markdown]
#### Calculation of the yield per area and day for 3 mm tubing and its maximisation for the optimal UV index at reaction start.

# %% [code]
# parameters for 3 mm
time_to_completion_3mm = 78 # UV normalised
d_3mm = 3 # mm
absolute_yield_3mm = 0.41

total_monthly_yields_3mm = []
total_t_UVI_3mm = []

for n,mon in enumerate(months):
    UVI_peak = UV_index[n]
    
    t_sun = t_sun_monthly[n]
    
    t_UVI = np.arccos( 2*UVI_range/UVI_peak-1 ) * t_sun / (2*np.pi)
    t_UVI[np.isnan(t_UVI)] = 0
    t_reac = 2 * np.abs(t_UVI)

    t_comp = time_to_completion / UVI_range # min 
    
    total_yields = total_yield_per_area_function_paper(d_3mm,c,absolute_yield_3mm,t_reac,UVI_range,time_to_completion_3mm,width,length_factor,area_fraction)
    total_yields[t_comp/60>t_reac] = 0 # min to h
    
    total_monthly_yields_3mm.append(total_yields)
    total_t_UVI_3mm.append(t_UVI)

total_monthly_yields_3mm = np.array(total_monthly_yields_3mm)
total_t_UVI_3mm = np.array(total_t_UVI_3mm)


max_monthly_yields_3mm = np.amax(total_monthly_yields_3mm,axis=1)
total_yearly_yields_3mm = np.mean(total_monthly_yields_3mm,axis=0)
max_yearly_yields_3mm = np.amax(total_yearly_yields_3mm,axis=0)
max_yearly_yields_ind_3mm = np.argmax(total_yearly_yields_3mm,axis=0)

# %% [markdown]
#### Plotting of the optimal yield per area and day for 3 mm tubing.

# %% [code]
data = max_yearly_yields_3mm

m = Basemap(projection='robin',llcrnrlat=llcrnrlat,urcrnrlat=urcrnrlat,
            llcrnrlon=llcrnrlon,urcrnrlon=urcrnrlon,lat_ts=lat_ts,lon_0=lon_0,resolution=resolution)

m.drawcoastlines(linewidth=linewidth_map,color='w')

levels = range(0,10,1)
cs = m.contourf(x, y,data, shading='auto',levels=levels, cmap=Sunflow_cmap)

xlabel = "Yield per area and day (g m⁻² d⁻¹)"
cb = m.colorbar(cs, location='bottom', label=xlabel,shrink=0.1)
cb.ax.xaxis.set_ticks(range(0,int(np.amax(cb.get_ticks())+1)), minor=False)


plt.tight_layout()

print(np.max(data))

plt.show()

# %% [markdown]
#### Plotting of the optimal UV index at reaction start.

# %% [code]
UVI_start = np.array([UVI_range_reshaped[n,i] for n,i in enumerate(max_yearly_yields_ind_3mm.flatten())])
UVI_start = UVI_start.reshape(180,360)

data = UVI_start

m = Basemap(projection='robin',llcrnrlat=llcrnrlat,urcrnrlat=urcrnrlat,
            llcrnrlon=llcrnrlon,urcrnrlon=urcrnrlon,lat_ts=lat_ts,lon_0=lon_0,resolution=resolution)

m.drawcoastlines(linewidth=linewidth_map,color='w')

levels = range(0,7,1)
cs = m.contourf(x, y,data, shading='auto',levels=levels, cmap=Sunflow_cmap)

xlabel = "Optimal UV index at reaction start (W m⁻² ⋅ 40)"
cb = m.colorbar(cs, location='bottom', label=xlabel,shrink=0.1)
#cb.ax.xaxis.set_ticks(range(0,int(np.amax(cb.get_ticks())+1)), minor=False)


plt.tight_layout()

print(np.max(data))

plt.show()

# %% [markdown]
#### Plotting of the monthly resolved yields per area and day for 3 mm tubing.

# %% [code]
max_ = int(np.amax(max_monthly_yields))

for mmy,mon in zip(max_monthly_yields,months):

    plt.figure()
    data = mmy
    m = Basemap(projection='robin',llcrnrlat=llcrnrlat,urcrnrlat=urcrnrlat,
                llcrnrlon=llcrnrlon,urcrnrlon=urcrnrlon,lat_ts=lat_ts,lon_0=lon_0,resolution=resolution)
    
    m.drawcoastlines(linewidth=linewidth_map,color='w')
    
    levels = range(0,max_+1,2)
    cs = m.contourf(x, y,data, shading='auto',levels=levels, cmap=Sunflow_cmap,vmin=0,vmax=max_)

    xlabel = "Yield per area and day " + mon + " (g m⁻² d⁻¹)"
    cb = m.colorbar(cs, location='bottom', label=xlabel,shrink=0.1)
    
    plt.tight_layout()
    
    print(mon,np.max(data))
    
    plt.show()

# %% [code]
