# Supplementary material for: Solar Flow Synthesis of Polymer Nanoparticles: Scaling Local Experiments to Global Potential
Source: Angew Chem Int Ed Engl. 2026 Feb 3;65(11):e24746. doi: 10.1002/anie.202524746 (PMC12970522; doi:10.1002/anie.202524746)
Supplement: Supplementary file 2 — Supporting Information file 2: anie71361‐sup‐0002‐Data.zip. [file ANIE-65-e24746-s001.zip › SI_worldmaps.txt]

# This file may be used to create an environment using:
# $ conda create --name <env> --file <this file>
# platform: win-64
# created-by: conda 24.9.2
@EXPLICIT
https://urldefense.com/v3/__https://conda.anaconda.org/conda-forge/win-64/_libavif_api-1.1.1-h57928b3_1.conda__;!!NVzLfOphnbDXSw!HcOUezIMlkJp7TTqSwy1enK3MbBL4i3sWJ9Oig5ibPcrRfnh8DB2E-Fv0Bs2q9jvxcezzTizlOalH47ux_L6dz0oS20Z_TdPCr9cSbWKUGJcMMS7zi0$ 
https://urldefense.com/v3/__https://repo.anaconda.com/pkgs/main/win-64/ca-certificates-2024.12.31-haa95532_0.conda__;!!NVzLfOphnbDXSw!HcOUezIMlkJp7TTqSwy1enK3MbBL4i3sWJ9Oig5ibPcrRfnh8DB2E-Fv0Bs2q9jvxcezzTizlOalH47ux_L6dz0oS20Z_TdPCr9cSbWKUGJcKLkFdcs$ 
https://urldefense.com/v3/__https://conda.anaconda.org/conda-forge/noarch/font-ttf-dejavu-sans-mono-2.37-hab24e00_0.tar.bz2__;!!NVzLfOphnbDXSw!HcOUezIMlkJp7TTqSwy1enK3MbBL4i3sWJ9Oig5ibPcrRfnh8DB2E-Fv0Bs2q9jvxcezzTizlOalH47ux_L6dz0oS20Z_TdPCr9cSbWKUGJcnXny90g$ 
https://urldefense.com/v3/__https://conda.anaconda.org/conda-forge/noarch/font-ttf-inconsolata-3.000-h77eed37_0.tar.bz2__;!!NVzLfOphnbDXSw!HcOUezIMlkJp7TTqSwy1enK3MbBL4i3sWJ9Oig5ibPcrRfnh8DB2E-Fv0Bs2q9jvxcezzTizlOalH47ux_L6dz0oS20Z_TdPCr9cSbWKUGJcrcJLObk$ 
https://urldefense.com/v3/__https://conda.anaconda.org/conda-forge/noarch/font-ttf-source-code-pro-2.038-h77eed37_0.tar.bz2__;!!NVzLfOphnbDXSw!HcOUezIMlkJp7TTqSwy1enK3MbBL4i3sWJ9Oig5ibPcrRfnh8DB2E-Fv0Bs2q9jvxcezzTizlOalH47ux_L6dz0oS20Z_TdPCr9cSbWKUGJcDFOhRok$ 
https://urldefense.com/v3/__https://conda.anaconda.org/conda-forge/noarch/font-ttf-ubuntu-0.83-h77eed37_3.conda__;!!NVzLfOphnbDXSw!HcOUezIMlkJp7TTqSwy1enK3MbBL4i3sWJ9Oig5ibPcrRfnh8DB2E-Fv0Bs2q9jvxcezzTizlOalH47ux_L6dz0oS20Z_TdPCr9cSbWKUGJcqn0Rtaw$ 
https://urldefense.com/v3/__https://conda.anaconda.org/conda-forge/win-64/intel-openmp-2024.2.1-h57928b3_1083.conda__;!!NVzLfOphnbDXSw!HcOUezIMlkJp7TTqSwy1enK3MbBL4i3sWJ9Oig5ibPcrRfnh8DB2E-Fv0Bs2q9jvxcezzTizlOalH47ux_L6dz0oS20Z_TdPCr9cSbWKUGJc-zeLn_Q$ 
https://urldefense.com/v3/__https://conda.anaconda.org/conda-forge/win-64/msys2-conda-epoch-20160418-1.tar.bz2__;!!NVzLfOphnbDXSw!HcOUezIMlkJp7TTqSwy1enK3MbBL4i3sWJ9Oig5ibPcrRfnh8DB2E-Fv0Bs2q9jvxcezzTizlOalH47ux_L6dz0oS20Z_TdPCr9cSbWKUGJcH6ILpsw$ 
https://urldefense.com/v3/__https://conda.anaconda.org/conda-forge/win-64/python_abi-3.9-5_cp39.conda__;!!NVzLfOphnbDXSw!HcOUezIMlkJp7TTqSwy1enK3MbBL4i3sWJ9Oig5ibPcrRfnh8DB2E-Fv0Bs2q9jvxcezzTizlOalH47ux_L6dz0oS20Z_TdPCr9cSbWKUGJcfaN1bpA$ 
https://urldefense.com/v3/__https://conda.anaconda.org/conda-forge/noarch/tzdata-2024b-hc8b5060_0.conda__;!!NVzLfOphnbDXSw!HcOUezIMlkJp7TTqSwy1enK3MbBL4i3sWJ9Oig5ibPcrRfnh8DB2E-Fv0Bs2q9jvxcezzTizlOalH47ux_L6dz0oS20Z_TdPCr9cSbWKUGJc3tOSS2o$ 
https://urldefense.com/v3/__https://conda.anaconda.org/conda-forge/win-64/ucrt-10.0.22621.0-h57928b3_0.tar.bz2__;!!NVzLfOphnbDXSw!HcOUezIMlkJp7TTqSwy1enK3MbBL4i3sWJ9Oig5ibPcrRfnh8DB2E-Fv0Bs2q9jvxcezzTizlOalH47ux_L6dz0oS20Z_TdPCr9cSbWKUGJcNvC33U0$ 
https://urldefense.com/v3/__https://conda.anaconda.org/conda-forge/win-64/winpty-0.4.3-4.tar.bz2__;!!NVzLfOphnbDXSw!HcOUezIMlkJp7TTqSwy1enK3MbBL4i3sWJ9Oig5ibPcrRfnh8DB2E-Fv0Bs2q9jvxcezzTizlOalH47ux_L6dz0oS20Z_TdPCr9cSbWKUGJc2N0DeXo$ 
https://urldefense.com/v3/__https://conda.anaconda.org/conda-forge/noarch/fonts-conda-forge-1-0.tar.bz2__;!!NVzLfOphnbDXSw!HcOUezIMlkJp7TTqSwy1enK3MbBL4i3sWJ9Oig5ibPcrRfnh8DB2E-Fv0Bs2q9jvxcezzTizlOalH47ux_L6dz0oS20Z_TdPCr9cSbWKUGJcwd_JaZQ$ 
https://urldefense.com/v3/__https://conda.anaconda.org/conda-forge/win-64/m2w64-gmp-6.1.0-2.tar.bz2__;!!NVzLfOphnbDXSw!HcOUezIMlkJp7TTqSwy1enK3MbBL4i3sWJ9Oig5ibPcrRfnh8DB2E-Fv0Bs2q9jvxcezzTizlOalH47ux_L6dz0oS20Z_TdPCr9cSbWKUGJclSod7G4$ 
https://urldefense.com/v3/__https://conda.anaconda.org/conda-forge/win-64/m2w64-libwinpthread-git-5.0.0.4634.697f757-2.tar.bz2__;!!NVzLfOphnbDXSw!HcOUezIMlkJp7TTqSwy1enK3MbBL4i3sWJ9Oig5ibPcrRfnh8DB2E-Fv0Bs2q9jvxcezzTizlOalH47ux_L6dz0oS20Z_TdPCr9cSbWKUGJcELa7WNo$ 
https://urldefense.com/v3/__https://conda.anaconda.org/conda-forge/win-64/vc14_runtime-14.40.33810-ha82c5b3_21.conda__;!!NVzLfOphnbDXSw!HcOUezIMlkJp7TTqSwy1enK3MbBL4i3sWJ9Oig5ibPcrRfnh8DB2E-Fv0Bs2q9jvxcezzTizlOalH47ux_L6dz0oS20Z_TdPCr9cSbWKUGJc4Civ6_I$ 
https://urldefense.com/v3/__https://conda.anaconda.org/conda-forge/noarch/fonts-conda-ecosystem-1-0.tar.bz2__;!!NVzLfOphnbDXSw!HcOUezIMlkJp7TTqSwy1enK3MbBL4i3sWJ9Oig5ibPcrRfnh8DB2E-Fv0Bs2q9jvxcezzTizlOalH47ux_L6dz0oS20Z_TdPCr9cSbWKUGJcqq6cgc0$ 
https://urldefense.com/v3/__https://conda.anaconda.org/conda-forge/win-64/m2w64-gcc-libs-core-5.3.0-7.tar.bz2__;!!NVzLfOphnbDXSw!HcOUezIMlkJp7TTqSwy1enK3MbBL4i3sWJ9Oig5ibPcrRfnh8DB2E-Fv0Bs2q9jvxcezzTizlOalH47ux_L6dz0oS20Z_TdPCr9cSbWKUGJcVYJoVbQ$ 
https://urldefense.com/v3/__https://conda.anaconda.org/conda-forge/win-64/vc-14.3-h8a93ad2_21.conda__;!!NVzLfOphnbDXSw!HcOUezIMlkJp7TTqSwy1enK3MbBL4i3sWJ9Oig5ibPcrRfnh8DB2E-Fv0Bs2q9jvxcezzTizlOalH47ux_L6dz0oS20Z_TdPCr9cSbWKUGJc3QUrwGM$ 
https://urldefense.com/v3/__https://conda.anaconda.org/conda-forge/win-64/vs2015_runtime-14.40.33810-h3bf8584_21.conda__;!!NVzLfOphnbDXSw!HcOUezIMlkJp7TTqSwy1enK3MbBL4i3sWJ9Oig5ibPcrRfnh8DB2E-Fv0Bs2q9jvxcezzTizlOalH47ux_L6dz0oS20Z_TdPCr9cSbWKUGJc0fw8Wt8$ 
https://urldefense.com/v3/__https://conda.anaconda.org/conda-forge/win-64/aom-3.9.1-he0c23c2_0.conda__;!!NVzLfOphnbDXSw!HcOUezIMlkJp7TTqSwy1enK3MbBL4i3sWJ9Oig5ibPcrRfnh8DB2E-Fv0Bs2q9jvxcezzTizlOalH47ux_L6dz0oS20Z_TdPCr9cSbWKUGJcOtiHDyk$ 
https://urldefense.com/v3/__https://conda.anaconda.org/conda-forge/win-64/bzip2-1.0.8-h2466b09_7.conda__;!!NVzLfOphnbDXSw!HcOUezIMlkJp7TTqSwy1enK3MbBL4i3sWJ9Oig5ibPcrRfnh8DB2E-Fv0Bs2q9jvxcezzTizlOalH47ux_L6dz0oS20Z_TdPCr9cSbWKUGJch3YpswE$ 
https://urldefense.com/v3/__https://conda.anaconda.org/conda-forge/win-64/charls-2.4.2-h1537add_0.conda__;!!NVzLfOphnbDXSw!HcOUezIMlkJp7TTqSwy1enK3MbBL4i3sWJ9Oig5ibPcrRfnh8DB2E-Fv0Bs2q9jvxcezzTizlOalH47ux_L6dz0oS20Z_TdPCr9cSbWKUGJcYd3QQnw$ 
https://urldefense.com/v3/__https://conda.anaconda.org/conda-forge/win-64/dav1d-1.2.1-hcfcfb64_0.conda__;!!NVzLfOphnbDXSw!HcOUezIMlkJp7TTqSwy1enK3MbBL4i3sWJ9Oig5ibPcrRfnh8DB2E-Fv0Bs2q9jvxcezzTizlOalH47ux_L6dz0oS20Z_TdPCr9cSbWKUGJcjri6PDo$ 
https://urldefense.com/v3/__https://conda.anaconda.org/conda-forge/win-64/double-conversion-3.3.0-h63175ca_0.conda__;!!NVzLfOphnbDXSw!HcOUezIMlkJp7TTqSwy1enK3MbBL4i3sWJ9Oig5ibPcrRfnh8DB2E-Fv0Bs2q9jvxcezzTizlOalH47ux_L6dz0oS20Z_TdPCr9cSbWKUGJcEVmjuZo$ 
https://urldefense.com/v3/__https://conda.anaconda.org/conda-forge/win-64/geos-3.12.1-h1537add_0.conda__;!!NVzLfOphnbDXSw!HcOUezIMlkJp7TTqSwy1enK3MbBL4i3sWJ9Oig5ibPcrRfnh8DB2E-Fv0Bs2q9jvxcezzTizlOalH47ux_L6dz0oS20Z_TdPCr9cSbWKUGJcOT9LezI$ 
https://urldefense.com/v3/__https://conda.anaconda.org/conda-forge/win-64/giflib-5.2.2-h64bf75a_0.conda__;!!NVzLfOphnbDXSw!HcOUezIMlkJp7TTqSwy1enK3MbBL4i3sWJ9Oig5ibPcrRfnh8DB2E-Fv0Bs2q9jvxcezzTizlOalH47ux_L6dz0oS20Z_TdPCr9cSbWKUGJcF9t981E$ 
https://urldefense.com/v3/__https://conda.anaconda.org/conda-forge/win-64/graphite2-1.3.13-h63175ca_1003.conda__;!!NVzLfOphnbDXSw!HcOUezIMlkJp7TTqSwy1enK3MbBL4i3sWJ9Oig5ibPcrRfnh8DB2E-Fv0Bs2q9jvxcezzTizlOalH47ux_L6dz0oS20Z_TdPCr9cSbWKUGJc10aQEbU$ 
https://urldefense.com/v3/__https://conda.anaconda.org/conda-forge/win-64/icu-75.1-he0c23c2_0.conda__;!!NVzLfOphnbDXSw!HcOUezIMlkJp7TTqSwy1enK3MbBL4i3sWJ9Oig5ibPcrRfnh8DB2E-Fv0Bs2q9jvxcezzTizlOalH47ux_L6dz0oS20Z_TdPCr9cSbWKUGJctkEWUIE$ 
https://urldefense.com/v3/__https://conda.anaconda.org/conda-forge/win-64/jxrlib-1.1-hcfcfb64_3.conda__;!!NVzLfOphnbDXSw!HcOUezIMlkJp7TTqSwy1enK3MbBL4i3sWJ9Oig5ibPcrRfnh8DB2E-Fv0Bs2q9jvxcezzTizlOalH47ux_L6dz0oS20Z_TdPCr9cSbWKUGJccV6JbPA$ 
https://urldefense.com/v3/__https://conda.anaconda.org/conda-forge/win-64/lerc-4.0.0-h63175ca_0.tar.bz2__;!!NVzLfOphnbDXSw!HcOUezIMlkJp7TTqSwy1enK3MbBL4i3sWJ9Oig5ibPcrRfnh8DB2E-Fv0Bs2q9jvxcezzTizlOalH47ux_L6dz0oS20Z_TdPCr9cSbWKUGJc2GQjubo$ 
https://urldefense.com/v3/__https://conda.anaconda.org/conda-forge/win-64/libaec-1.1.3-h63175ca_0.conda__;!!NVzLfOphnbDXSw!HcOUezIMlkJp7TTqSwy1enK3MbBL4i3sWJ9Oig5ibPcrRfnh8DB2E-Fv0Bs2q9jvxcezzTizlOalH47ux_L6dz0oS20Z_TdPCr9cSbWKUGJcWPe2ONg$ 
https://urldefense.com/v3/__https://conda.anaconda.org/conda-forge/win-64/libbrotlicommon-1.1.0-h2466b09_2.conda__;!!NVzLfOphnbDXSw!HcOUezIMlkJp7TTqSwy1enK3MbBL4i3sWJ9Oig5ibPcrRfnh8DB2E-Fv0Bs2q9jvxcezzTizlOalH47ux_L6dz0oS20Z_TdPCr9cSbWKUGJcThOsSJ4$ 
https://urldefense.com/v3/__https://conda.anaconda.org/conda-forge/win-64/libdeflate-1.22-h2466b09_0.conda__;!!NVzLfOphnbDXSw!HcOUezIMlkJp7TTqSwy1enK3MbBL4i3sWJ9Oig5ibPcrRfnh8DB2E-Fv0Bs2q9jvxcezzTizlOalH47ux_L6dz0oS20Z_TdPCr9cSbWKUGJcH_L3cVU$ 
https://urldefense.com/v3/__https://conda.anaconda.org/conda-forge/win-64/libexpat-2.6.3-he0c23c2_0.conda__;!!NVzLfOphnbDXSw!HcOUezIMlkJp7TTqSwy1enK3MbBL4i3sWJ9Oig5ibPcrRfnh8DB2E-Fv0Bs2q9jvxcezzTizlOalH47ux_L6dz0oS20Z_TdPCr9cSbWKUGJcIo9D-zo$ 
https://urldefense.com/v3/__https://conda.anaconda.org/conda-forge/win-64/libffi-3.4.2-h8ffe710_5.tar.bz2__;!!NVzLfOphnbDXSw!HcOUezIMlkJp7TTqSwy1enK3MbBL4i3sWJ9Oig5ibPcrRfnh8DB2E-Fv0Bs2q9jvxcezzTizlOalH47ux_L6dz0oS20Z_TdPCr9cSbWKUGJcTusSslE$ 
https://urldefense.com/v3/__https://conda.anaconda.org/conda-forge/win-64/libiconv-1.17-hcfcfb64_2.conda__;!!NVzLfOphnbDXSw!HcOUezIMlkJp7TTqSwy1enK3MbBL4i3sWJ9Oig5ibPcrRfnh8DB2E-Fv0Bs2q9jvxcezzTizlOalH47ux_L6dz0oS20Z_TdPCr9cSbWKUGJcBTeHcLA$ 
https://urldefense.com/v3/__https://conda.anaconda.org/conda-forge/win-64/libjpeg-turbo-3.0.0-hcfcfb64_1.conda__;!!NVzLfOphnbDXSw!HcOUezIMlkJp7TTqSwy1enK3MbBL4i3sWJ9Oig5ibPcrRfnh8DB2E-Fv0Bs2q9jvxcezzTizlOalH47ux_L6dz0oS20Z_TdPCr9cSbWKUGJcqVCiGSU$ 
https://urldefense.com/v3/__https://conda.anaconda.org/conda-forge/win-64/libogg-1.3.5-h2466b09_0.conda__;!!NVzLfOphnbDXSw!HcOUezIMlkJp7TTqSwy1enK3MbBL4i3sWJ9Oig5ibPcrRfnh8DB2E-Fv0Bs2q9jvxcezzTizlOalH47ux_L6dz0oS20Z_TdPCr9cSbWKUGJc4FYCKDU$ 
https://urldefense.com/v3/__https://conda.anaconda.org/conda-forge/win-64/libsodium-1.0.20-hc70643c_0.conda__;!!NVzLfOphnbDXSw!HcOUezIMlkJp7TTqSwy1enK3MbBL4i3sWJ9Oig5ibPcrRfnh8DB2E-Fv0Bs2q9jvxcezzTizlOalH47ux_L6dz0oS20Z_TdPCr9cSbWKUGJcMjUT1vg$ 
https://urldefense.com/v3/__https://conda.anaconda.org/conda-forge/win-64/libsqlite-3.46.1-h2466b09_0.conda__;!!NVzLfOphnbDXSw!HcOUezIMlkJp7TTqSwy1enK3MbBL4i3sWJ9Oig5ibPcrRfnh8DB2E-Fv0Bs2q9jvxcezzTizlOalH47ux_L6dz0oS20Z_TdPCr9cSbWKUGJcClD5HMI$ 
https://urldefense.com/v3/__https://conda.anaconda.org/conda-forge/win-64/libwebp-base-1.4.0-hcfcfb64_0.conda__;!!NVzLfOphnbDXSw!HcOUezIMlkJp7TTqSwy1enK3MbBL4i3sWJ9Oig5ibPcrRfnh8DB2E-Fv0Bs2q9jvxcezzTizlOalH47ux_L6dz0oS20Z_TdPCr9cSbWKUGJcKhQOCOI$ 
https://urldefense.com/v3/__https://conda.anaconda.org/conda-forge/win-64/libzlib-1.3.1-h2466b09_2.conda__;!!NVzLfOphnbDXSw!HcOUezIMlkJp7TTqSwy1enK3MbBL4i3sWJ9Oig5ibPcrRfnh8DB2E-Fv0Bs2q9jvxcezzTizlOalH47ux_L6dz0oS20Z_TdPCr9cSbWKUGJczNoZCg4$ 
https://urldefense.com/v3/__https://conda.anaconda.org/conda-forge/win-64/libzopfli-1.0.3-h0e60522_0.tar.bz2__;!!NVzLfOphnbDXSw!HcOUezIMlkJp7TTqSwy1enK3MbBL4i3sWJ9Oig5ibPcrRfnh8DB2E-Fv0Bs2q9jvxcezzTizlOalH47ux_L6dz0oS20Z_TdPCr9cSbWKUGJcDbHg9KE$ 
https://urldefense.com/v3/__https://conda.anaconda.org/conda-forge/win-64/lz4-c-1.9.4-hcfcfb64_0.conda__;!!NVzLfOphnbDXSw!HcOUezIMlkJp7TTqSwy1enK3MbBL4i3sWJ9Oig5ibPcrRfnh8DB2E-Fv0Bs2q9jvxcezzTizlOalH47ux_L6dz0oS20Z_TdPCr9cSbWKUGJcjBSUqio$ 
https://urldefense.com/v3/__https://conda.anaconda.org/conda-forge/win-64/m2w64-gcc-libgfortran-5.3.0-6.tar.bz2__;!!NVzLfOphnbDXSw!HcOUezIMlkJp7TTqSwy1enK3MbBL4i3sWJ9Oig5ibPcrRfnh8DB2E-Fv0Bs2q9jvxcezzTizlOalH47ux_L6dz0oS20Z_TdPCr9cSbWKUGJc5TmYumg$ 
https://urldefense.com/v3/__https://conda.anaconda.org/conda-forge/win-64/openssl-3.3.2-h2466b09_0.conda__;!!NVzLfOphnbDXSw!HcOUezIMlkJp7TTqSwy1enK3MbBL4i3sWJ9Oig5ibPcrRfnh8DB2E-Fv0Bs2q9jvxcezzTizlOalH47ux_L6dz0oS20Z_TdPCr9cSbWKUGJcXTX5Mho$ 
https://urldefense.com/v3/__https://conda.anaconda.org/conda-forge/win-64/pixman-0.43.4-h63175ca_0.conda__;!!NVzLfOphnbDXSw!HcOUezIMlkJp7TTqSwy1enK3MbBL4i3sWJ9Oig5ibPcrRfnh8DB2E-Fv0Bs2q9jvxcezzTizlOalH47ux_L6dz0oS20Z_TdPCr9cSbWKUGJc__a3wl0$ 
https://urldefense.com/v3/__https://conda.anaconda.org/conda-forge/win-64/pthreads-win32-2.9.1-hfa6e2cd_3.tar.bz2__;!!NVzLfOphnbDXSw!HcOUezIMlkJp7TTqSwy1enK3MbBL4i3sWJ9Oig5ibPcrRfnh8DB2E-Fv0Bs2q9jvxcezzTizlOalH47ux_L6dz0oS20Z_TdPCr9cSbWKUGJcofnDMrQ$ 
https://urldefense.com/v3/__https://conda.anaconda.org/conda-forge/win-64/qhull-2020.2-hc790b64_5.conda__;!!NVzLfOphnbDXSw!HcOUezIMlkJp7TTqSwy1enK3MbBL4i3sWJ9Oig5ibPcrRfnh8DB2E-Fv0Bs2q9jvxcezzTizlOalH47ux_L6dz0oS20Z_TdPCr9cSbWKUGJc8tipmQ8$ 
https://urldefense.com/v3/__https://conda.anaconda.org/conda-forge/win-64/rav1e-0.6.6-h975169c_2.conda__;!!NVzLfOphnbDXSw!HcOUezIMlkJp7TTqSwy1enK3MbBL4i3sWJ9Oig5ibPcrRfnh8DB2E-Fv0Bs2q9jvxcezzTizlOalH47ux_L6dz0oS20Z_TdPCr9cSbWKUGJcNPiV5gE$ 
https://urldefense.com/v3/__https://conda.anaconda.org/conda-forge/win-64/snappy-1.2.1-h23299a8_0.conda__;!!NVzLfOphnbDXSw!HcOUezIMlkJp7TTqSwy1enK3MbBL4i3sWJ9Oig5ibPcrRfnh8DB2E-Fv0Bs2q9jvxcezzTizlOalH47ux_L6dz0oS20Z_TdPCr9cSbWKUGJcpE1UCvk$ 
https://urldefense.com/v3/__https://conda.anaconda.org/conda-forge/win-64/svt-av1-2.2.1-he0c23c2_0.conda__;!!NVzLfOphnbDXSw!HcOUezIMlkJp7TTqSwy1enK3MbBL4i3sWJ9Oig5ibPcrRfnh8DB2E-Fv0Bs2q9jvxcezzTizlOalH47ux_L6dz0oS20Z_TdPCr9cSbWKUGJcxr1y8l0$ 
https://urldefense.com/v3/__https://conda.anaconda.org/conda-forge/win-64/tk-8.6.13-h5226925_1.conda__;!!NVzLfOphnbDXSw!HcOUezIMlkJp7TTqSwy1enK3MbBL4i3sWJ9Oig5ibPcrRfnh8DB2E-Fv0Bs2q9jvxcezzTizlOalH47ux_L6dz0oS20Z_TdPCr9cSbWKUGJcf24gwgA$ 
https://urldefense.com/v3/__https://conda.anaconda.org/conda-forge/win-64/xz-5.2.6-h8d14728_0.tar.bz2__;!!NVzLfOphnbDXSw!HcOUezIMlkJp7TTqSwy1enK3MbBL4i3sWJ9Oig5ibPcrRfnh8DB2E-Fv0Bs2q9jvxcezzTizlOalH47ux_L6dz0oS20Z_TdPCr9cSbWKUGJcf9z5WOM$ 
https://urldefense.com/v3/__https://conda.anaconda.org/conda-forge/win-64/yaml-0.2.5-h8ffe710_2.tar.bz2__;!!NVzLfOphnbDXSw!HcOUezIMlkJp7TTqSwy1enK3MbBL4i3sWJ9Oig5ibPcrRfnh8DB2E-Fv0Bs2q9jvxcezzTizlOalH47ux_L6dz0oS20Z_TdPCr9cSbWKUGJcIW7KuZE$ 
https://urldefense.com/v3/__https://conda.anaconda.org/conda-forge/win-64/zfp-1.0.1-he0c23c2_2.conda__;!!NVzLfOphnbDXSw!HcOUezIMlkJp7TTqSwy1enK3MbBL4i3sWJ9Oig5ibPcrRfnh8DB2E-Fv0Bs2q9jvxcezzTizlOalH47ux_L6dz0oS20Z_TdPCr9cSbWKUGJcSvwXAa0$ 
https://urldefense.com/v3/__https://conda.anaconda.org/conda-forge/win-64/zlib-ng-2.2.2-he0c23c2_0.conda__;!!NVzLfOphnbDXSw!HcOUezIMlkJp7TTqSwy1enK3MbBL4i3sWJ9Oig5ibPcrRfnh8DB2E-Fv0Bs2q9jvxcezzTizlOalH47ux_L6dz0oS20Z_TdPCr9cSbWKUGJcMIoE83s$ 
https://urldefense.com/v3/__https://conda.anaconda.org/conda-forge/win-64/expat-2.6.3-he0c23c2_0.conda__;!!NVzLfOphnbDXSw!HcOUezIMlkJp7TTqSwy1enK3MbBL4i3sWJ9Oig5ibPcrRfnh8DB2E-Fv0Bs2q9jvxcezzTizlOalH47ux_L6dz0oS20Z_TdPCr9cSbWKUGJcztTNjKY$ 
https://urldefense.com/v3/__https://conda.anaconda.org/conda-forge/win-64/krb5-1.21.3-hdf4eb48_0.conda__;!!NVzLfOphnbDXSw!HcOUezIMlkJp7TTqSwy1enK3MbBL4i3sWJ9Oig5ibPcrRfnh8DB2E-Fv0Bs2q9jvxcezzTizlOalH47ux_L6dz0oS20Z_TdPCr9cSbWKUGJcFWd2X30$ 
https://urldefense.com/v3/__https://conda.anaconda.org/conda-forge/win-64/libavif16-1.1.1-h4e96d62_1.conda__;!!NVzLfOphnbDXSw!HcOUezIMlkJp7TTqSwy1enK3MbBL4i3sWJ9Oig5ibPcrRfnh8DB2E-Fv0Bs2q9jvxcezzTizlOalH47ux_L6dz0oS20Z_TdPCr9cSbWKUGJcxHTP6V4$ 
https://urldefense.com/v3/__https://conda.anaconda.org/conda-forge/win-64/libbrotlidec-1.1.0-h2466b09_2.conda__;!!NVzLfOphnbDXSw!HcOUezIMlkJp7TTqSwy1enK3MbBL4i3sWJ9Oig5ibPcrRfnh8DB2E-Fv0Bs2q9jvxcezzTizlOalH47ux_L6dz0oS20Z_TdPCr9cSbWKUGJccchnjRk$ 
https://urldefense.com/v3/__https://conda.anaconda.org/conda-forge/win-64/libbrotlienc-1.1.0-h2466b09_2.conda__;!!NVzLfOphnbDXSw!HcOUezIMlkJp7TTqSwy1enK3MbBL4i3sWJ9Oig5ibPcrRfnh8DB2E-Fv0Bs2q9jvxcezzTizlOalH47ux_L6dz0oS20Z_TdPCr9cSbWKUGJcvbyeE30$ 
https://urldefense.com/v3/__https://conda.anaconda.org/conda-forge/win-64/libintl-0.22.5-h5728263_3.conda__;!!NVzLfOphnbDXSw!HcOUezIMlkJp7TTqSwy1enK3MbBL4i3sWJ9Oig5ibPcrRfnh8DB2E-Fv0Bs2q9jvxcezzTizlOalH47ux_L6dz0oS20Z_TdPCr9cSbWKUGJcWq2qNyY$ 
https://urldefense.com/v3/__https://conda.anaconda.org/conda-forge/win-64/libpng-1.6.44-h3ca93ac_0.conda__;!!NVzLfOphnbDXSw!HcOUezIMlkJp7TTqSwy1enK3MbBL4i3sWJ9Oig5ibPcrRfnh8DB2E-Fv0Bs2q9jvxcezzTizlOalH47ux_L6dz0oS20Z_TdPCr9cSbWKUGJcIWoyZqc$ 
https://urldefense.com/v3/__https://conda.anaconda.org/conda-forge/win-64/libssh2-1.11.0-h7dfc565_0.conda__;!!NVzLfOphnbDXSw!HcOUezIMlkJp7TTqSwy1enK3MbBL4i3sWJ9Oig5ibPcrRfnh8DB2E-Fv0Bs2q9jvxcezzTizlOalH47ux_L6dz0oS20Z_TdPCr9cSbWKUGJcb399thk$ 
https://urldefense.com/v3/__https://conda.anaconda.org/conda-forge/win-64/libvorbis-1.3.7-h0e60522_0.tar.bz2__;!!NVzLfOphnbDXSw!HcOUezIMlkJp7TTqSwy1enK3MbBL4i3sWJ9Oig5ibPcrRfnh8DB2E-Fv0Bs2q9jvxcezzTizlOalH47ux_L6dz0oS20Z_TdPCr9cSbWKUGJczNHJ8Wo$ 
https://urldefense.com/v3/__https://conda.anaconda.org/conda-forge/win-64/libxml2-2.12.7-h0f24e4e_4.conda__;!!NVzLfOphnbDXSw!HcOUezIMlkJp7TTqSwy1enK3MbBL4i3sWJ9Oig5ibPcrRfnh8DB2E-Fv0Bs2q9jvxcezzTizlOalH47ux_L6dz0oS20Z_TdPCr9cSbWKUGJc_URvhbI$ 
https://urldefense.com/v3/__https://conda.anaconda.org/conda-forge/win-64/m2w64-gcc-libs-5.3.0-7.tar.bz2__;!!NVzLfOphnbDXSw!HcOUezIMlkJp7TTqSwy1enK3MbBL4i3sWJ9Oig5ibPcrRfnh8DB2E-Fv0Bs2q9jvxcezzTizlOalH47ux_L6dz0oS20Z_TdPCr9cSbWKUGJcqYUCXKw$ 
https://urldefense.com/v3/__https://conda.anaconda.org/conda-forge/win-64/pcre2-10.44-h3d7b363_2.conda__;!!NVzLfOphnbDXSw!HcOUezIMlkJp7TTqSwy1enK3MbBL4i3sWJ9Oig5ibPcrRfnh8DB2E-Fv0Bs2q9jvxcezzTizlOalH47ux_L6dz0oS20Z_TdPCr9cSbWKUGJcfzjispI$ 
https://urldefense.com/v3/__https://conda.anaconda.org/conda-forge/win-64/python-3.9.20-hfaddaf0_1_cpython.conda__;!!NVzLfOphnbDXSw!HcOUezIMlkJp7TTqSwy1enK3MbBL4i3sWJ9Oig5ibPcrRfnh8DB2E-Fv0Bs2q9jvxcezzTizlOalH47ux_L6dz0oS20Z_TdPCr9cSbWKUGJcWioJ4Ik$ 
https://urldefense.com/v3/__https://conda.anaconda.org/conda-forge/win-64/sqlite-3.46.1-h2466b09_0.conda__;!!NVzLfOphnbDXSw!HcOUezIMlkJp7TTqSwy1enK3MbBL4i3sWJ9Oig5ibPcrRfnh8DB2E-Fv0Bs2q9jvxcezzTizlOalH47ux_L6dz0oS20Z_TdPCr9cSbWKUGJcVs0g6eA$ 
https://urldefense.com/v3/__https://conda.anaconda.org/conda-forge/win-64/zlib-1.3.1-h2466b09_2.conda__;!!NVzLfOphnbDXSw!HcOUezIMlkJp7TTqSwy1enK3MbBL4i3sWJ9Oig5ibPcrRfnh8DB2E-Fv0Bs2q9jvxcezzTizlOalH47ux_L6dz0oS20Z_TdPCr9cSbWKUGJcJ238iHI$ 
https://urldefense.com/v3/__https://conda.anaconda.org/conda-forge/win-64/zstd-1.5.6-h0ea2cb4_0.conda__;!!NVzLfOphnbDXSw!HcOUezIMlkJp7TTqSwy1enK3MbBL4i3sWJ9Oig5ibPcrRfnh8DB2E-Fv0Bs2q9jvxcezzTizlOalH47ux_L6dz0oS20Z_TdPCr9cSbWKUGJc-_kUlA8$ 
https://urldefense.com/v3/__https://repo.anaconda.com/pkgs/main/win-64/aiohappyeyeballs-2.4.4-py39haa95532_0.conda__;!!NVzLfOphnbDXSw!HcOUezIMlkJp7TTqSwy1enK3MbBL4i3sWJ9Oig5ibPcrRfnh8DB2E-Fv0Bs2q9jvxcezzTizlOalH47ux_L6dz0oS20Z_TdPCr9cSbWKUGJcK13tPIE$ 
https://urldefense.com/v3/__https://repo.anaconda.com/pkgs/main/noarch/asciitree-0.3.3-py_2.conda__;!!NVzLfOphnbDXSw!HcOUezIMlkJp7TTqSwy1enK3MbBL4i3sWJ9Oig5ibPcrRfnh8DB2E-Fv0Bs2q9jvxcezzTizlOalH47ux_L6dz0oS20Z_TdPCr9cSbWKUGJc_6aBCeE$ 
https://urldefense.com/v3/__https://repo.anaconda.com/pkgs/main/win-64/async-timeout-5.0.1-py39haa95532_0.conda__;!!NVzLfOphnbDXSw!HcOUezIMlkJp7TTqSwy1enK3MbBL4i3sWJ9Oig5ibPcrRfnh8DB2E-Fv0Bs2q9jvxcezzTizlOalH47ux_L6dz0oS20Z_TdPCr9cSbWKUGJchQXbGKQ$ 
https://urldefense.com/v3/__https://conda.anaconda.org/conda-forge/noarch/attrs-24.2.0-pyh71513ae_0.conda__;!!NVzLfOphnbDXSw!HcOUezIMlkJp7TTqSwy1enK3MbBL4i3sWJ9Oig5ibPcrRfnh8DB2E-Fv0Bs2q9jvxcezzTizlOalH47ux_L6dz0oS20Z_TdPCr9cSbWKUGJcWspdPns$ 
https://urldefense.com/v3/__https://conda.anaconda.org/conda-forge/noarch/backcall-0.2.0-pyh9f0ad1d_0.tar.bz2__;!!NVzLfOphnbDXSw!HcOUezIMlkJp7TTqSwy1enK3MbBL4i3sWJ9Oig5ibPcrRfnh8DB2E-Fv0Bs2q9jvxcezzTizlOalH47ux_L6dz0oS20Z_TdPCr9cSbWKUGJcT6h-sF4$ 
https://urldefense.com/v3/__https://conda.anaconda.org/conda-forge/noarch/basemap-data-1.3.2-pyhd8ed1ab_3.conda__;!!NVzLfOphnbDXSw!HcOUezIMlkJp7TTqSwy1enK3MbBL4i3sWJ9Oig5ibPcrRfnh8DB2E-Fv0Bs2q9jvxcezzTizlOalH47ux_L6dz0oS20Z_TdPCr9cSbWKUGJcr6FyH1k$ 
https://urldefense.com/v3/__https://conda.anaconda.org/conda-forge/win-64/blosc-1.21.6-h85f69ea_0.conda__;!!NVzLfOphnbDXSw!HcOUezIMlkJp7TTqSwy1enK3MbBL4i3sWJ9Oig5ibPcrRfnh8DB2E-Fv0Bs2q9jvxcezzTizlOalH47ux_L6dz0oS20Z_TdPCr9cSbWKUGJcNLt4Kwo$ 
https://urldefense.com/v3/__https://conda.anaconda.org/conda-forge/win-64/brotli-bin-1.1.0-h2466b09_2.conda__;!!NVzLfOphnbDXSw!HcOUezIMlkJp7TTqSwy1enK3MbBL4i3sWJ9Oig5ibPcrRfnh8DB2E-Fv0Bs2q9jvxcezzTizlOalH47ux_L6dz0oS20Z_TdPCr9cSbWKUGJcDa7XTKc$ 
https://urldefense.com/v3/__https://conda.anaconda.org/conda-forge/win-64/brotli-python-1.1.0-py39ha51f57c_2.conda__;!!NVzLfOphnbDXSw!HcOUezIMlkJp7TTqSwy1enK3MbBL4i3sWJ9Oig5ibPcrRfnh8DB2E-Fv0Bs2q9jvxcezzTizlOalH47ux_L6dz0oS20Z_TdPCr9cSbWKUGJcbVcLfHY$ 
https://urldefense.com/v3/__https://conda.anaconda.org/conda-forge/win-64/c-blosc2-2.15.1-hb461149_0.conda__;!!NVzLfOphnbDXSw!HcOUezIMlkJp7TTqSwy1enK3MbBL4i3sWJ9Oig5ibPcrRfnh8DB2E-Fv0Bs2q9jvxcezzTizlOalH47ux_L6dz0oS20Z_TdPCr9cSbWKUGJcFP6YXyY$ 
https://urldefense.com/v3/__https://conda.anaconda.org/conda-forge/noarch/cached_property-1.5.2-pyha770c72_1.tar.bz2__;!!NVzLfOphnbDXSw!HcOUezIMlkJp7TTqSwy1enK3MbBL4i3sWJ9Oig5ibPcrRfnh8DB2E-Fv0Bs2q9jvxcezzTizlOalH47ux_L6dz0oS20Z_TdPCr9cSbWKUGJccAKhYC8$ 
https://urldefense.com/v3/__https://repo.anaconda.com/pkgs/main/win-64/certifi-2025.1.31-py39haa95532_0.conda__;!!NVzLfOphnbDXSw!HcOUezIMlkJp7TTqSwy1enK3MbBL4i3sWJ9Oig5ibPcrRfnh8DB2E-Fv0Bs2q9jvxcezzTizlOalH47ux_L6dz0oS20Z_TdPCr9cSbWKUGJcGw5i3S4$ 
https://urldefense.com/v3/__https://conda.anaconda.org/conda-forge/noarch/charset-normalizer-3.3.2-pyhd8ed1ab_0.conda__;!!NVzLfOphnbDXSw!HcOUezIMlkJp7TTqSwy1enK3MbBL4i3sWJ9Oig5ibPcrRfnh8DB2E-Fv0Bs2q9jvxcezzTizlOalH47ux_L6dz0oS20Z_TdPCr9cSbWKUGJcrX3J93A$ 
https://urldefense.com/v3/__https://conda.anaconda.org/conda-forge/noarch/colorama-0.4.6-pyhd8ed1ab_0.tar.bz2__;!!NVzLfOphnbDXSw!HcOUezIMlkJp7TTqSwy1enK3MbBL4i3sWJ9Oig5ibPcrRfnh8DB2E-Fv0Bs2q9jvxcezzTizlOalH47ux_L6dz0oS20Z_TdPCr9cSbWKUGJcyWFe2IQ$ 
https://urldefense.com/v3/__https://conda.anaconda.org/conda-forge/noarch/cycler-0.12.1-pyhd8ed1ab_0.conda__;!!NVzLfOphnbDXSw!HcOUezIMlkJp7TTqSwy1enK3MbBL4i3sWJ9Oig5ibPcrRfnh8DB2E-Fv0Bs2q9jvxcezzTizlOalH47ux_L6dz0oS20Z_TdPCr9cSbWKUGJcxfRxeDQ$ 
https://urldefense.com/v3/__https://conda.anaconda.org/conda-forge/win-64/debugpy-1.8.6-py39ha51f57c_0.conda__;!!NVzLfOphnbDXSw!HcOUezIMlkJp7TTqSwy1enK3MbBL4i3sWJ9Oig5ibPcrRfnh8DB2E-Fv0Bs2q9jvxcezzTizlOalH47ux_L6dz0oS20Z_TdPCr9cSbWKUGJc9iorjeE$ 
https://urldefense.com/v3/__https://conda.anaconda.org/conda-forge/noarch/decorator-5.1.1-pyhd8ed1ab_0.tar.bz2__;!!NVzLfOphnbDXSw!HcOUezIMlkJp7TTqSwy1enK3MbBL4i3sWJ9Oig5ibPcrRfnh8DB2E-Fv0Bs2q9jvxcezzTizlOalH47ux_L6dz0oS20Z_TdPCr9cSbWKUGJcCSbifQo$ 
https://urldefense.com/v3/__https://conda.anaconda.org/conda-forge/noarch/defusedxml-0.7.1-pyhd8ed1ab_0.tar.bz2__;!!NVzLfOphnbDXSw!HcOUezIMlkJp7TTqSwy1enK3MbBL4i3sWJ9Oig5ibPcrRfnh8DB2E-Fv0Bs2q9jvxcezzTizlOalH47ux_L6dz0oS20Z_TdPCr9cSbWKUGJcDp6TnBM$ 
https://urldefense.com/v3/__https://conda.anaconda.org/conda-forge/noarch/entrypoints-0.4-pyhd8ed1ab_0.tar.bz2__;!!NVzLfOphnbDXSw!HcOUezIMlkJp7TTqSwy1enK3MbBL4i3sWJ9Oig5ibPcrRfnh8DB2E-Fv0Bs2q9jvxcezzTizlOalH47ux_L6dz0oS20Z_TdPCr9cSbWKUGJcPFxat9Q$ 
https://urldefense.com/v3/__https://conda.anaconda.org/conda-forge/noarch/exceptiongroup-1.2.2-pyhd8ed1ab_0.conda__;!!NVzLfOphnbDXSw!HcOUezIMlkJp7TTqSwy1enK3MbBL4i3sWJ9Oig5ibPcrRfnh8DB2E-Fv0Bs2q9jvxcezzTizlOalH47ux_L6dz0oS20Z_TdPCr9cSbWKUGJccQ7l4w0$ 
https://urldefense.com/v3/__https://conda.anaconda.org/conda-forge/noarch/executing-2.1.0-pyhd8ed1ab_0.conda__;!!NVzLfOphnbDXSw!HcOUezIMlkJp7TTqSwy1enK3MbBL4i3sWJ9Oig5ibPcrRfnh8DB2E-Fv0Bs2q9jvxcezzTizlOalH47ux_L6dz0oS20Z_TdPCr9cSbWKUGJc38iV7r0$ 
https://urldefense.com/v3/__https://conda.anaconda.org/conda-forge/win-64/freetype-2.12.1-hdaf720e_2.conda__;!!NVzLfOphnbDXSw!HcOUezIMlkJp7TTqSwy1enK3MbBL4i3sWJ9Oig5ibPcrRfnh8DB2E-Fv0Bs2q9jvxcezzTizlOalH47ux_L6dz0oS20Z_TdPCr9cSbWKUGJcluOqkC4$ 
https://urldefense.com/v3/__https://repo.anaconda.com/pkgs/main/win-64/frozenlist-1.5.0-py39h827c3e9_0.conda__;!!NVzLfOphnbDXSw!HcOUezIMlkJp7TTqSwy1enK3MbBL4i3sWJ9Oig5ibPcrRfnh8DB2E-Fv0Bs2q9jvxcezzTizlOalH47ux_L6dz0oS20Z_TdPCr9cSbWKUGJcScFagu0$ 
https://urldefense.com/v3/__https://conda.anaconda.org/conda-forge/noarch/fsspec-2025.2.0-pyhd8ed1ab_0.conda__;!!NVzLfOphnbDXSw!HcOUezIMlkJp7TTqSwy1enK3MbBL4i3sWJ9Oig5ibPcrRfnh8DB2E-Fv0Bs2q9jvxcezzTizlOalH47ux_L6dz0oS20Z_TdPCr9cSbWKUGJcGn3DfW4$ 
https://urldefense.com/v3/__https://conda.anaconda.org/conda-forge/noarch/hpack-4.0.0-pyh9f0ad1d_0.tar.bz2__;!!NVzLfOphnbDXSw!HcOUezIMlkJp7TTqSwy1enK3MbBL4i3sWJ9Oig5ibPcrRfnh8DB2E-Fv0Bs2q9jvxcezzTizlOalH47ux_L6dz0oS20Z_TdPCr9cSbWKUGJcfemC5Ak$ 
https://urldefense.com/v3/__https://conda.anaconda.org/conda-forge/noarch/hyperframe-6.0.1-pyhd8ed1ab_0.tar.bz2__;!!NVzLfOphnbDXSw!HcOUezIMlkJp7TTqSwy1enK3MbBL4i3sWJ9Oig5ibPcrRfnh8DB2E-Fv0Bs2q9jvxcezzTizlOalH47ux_L6dz0oS20Z_TdPCr9cSbWKUGJcag6Oh8E$ 
https://urldefense.com/v3/__https://conda.anaconda.org/conda-forge/noarch/idna-3.10-pyhd8ed1ab_0.conda__;!!NVzLfOphnbDXSw!HcOUezIMlkJp7TTqSwy1enK3MbBL4i3sWJ9Oig5ibPcrRfnh8DB2E-Fv0Bs2q9jvxcezzTizlOalH47ux_L6dz0oS20Z_TdPCr9cSbWKUGJcoLAi0UA$ 
https://urldefense.com/v3/__https://conda.anaconda.org/conda-forge/noarch/json5-0.9.25-pyhd8ed1ab_0.conda__;!!NVzLfOphnbDXSw!HcOUezIMlkJp7TTqSwy1enK3MbBL4i3sWJ9Oig5ibPcrRfnh8DB2E-Fv0Bs2q9jvxcezzTizlOalH47ux_L6dz0oS20Z_TdPCr9cSbWKUGJcP3FyfAo$ 
https://urldefense.com/v3/__https://conda.anaconda.org/conda-forge/win-64/jsonpointer-3.0.0-py39hcbf5309_1.conda__;!!NVzLfOphnbDXSw!HcOUezIMlkJp7TTqSwy1enK3MbBL4i3sWJ9Oig5ibPcrRfnh8DB2E-Fv0Bs2q9jvxcezzTizlOalH47ux_L6dz0oS20Z_TdPCr9cSbWKUGJc7uySEuE$ 
https://urldefense.com/v3/__https://conda.anaconda.org/conda-forge/win-64/kiwisolver-1.4.7-py39h2b77a98_0.conda__;!!NVzLfOphnbDXSw!HcOUezIMlkJp7TTqSwy1enK3MbBL4i3sWJ9Oig5ibPcrRfnh8DB2E-Fv0Bs2q9jvxcezzTizlOalH47ux_L6dz0oS20Z_TdPCr9cSbWKUGJcz-UWbvE$ 
https://urldefense.com/v3/__https://conda.anaconda.org/conda-forge/win-64/libclang13-19.1.0-default_ha5278ca_0.conda__;!!NVzLfOphnbDXSw!HcOUezIMlkJp7TTqSwy1enK3MbBL4i3sWJ9Oig5ibPcrRfnh8DB2E-Fv0Bs2q9jvxcezzTizlOalH47ux_L6dz0oS20Z_TdPCr9cSbWKUGJc9uxqI2o$ 
https://urldefense.com/v3/__https://conda.anaconda.org/conda-forge/win-64/libcurl-8.10.1-h1ee3ff0_0.conda__;!!NVzLfOphnbDXSw!HcOUezIMlkJp7TTqSwy1enK3MbBL4i3sWJ9Oig5ibPcrRfnh8DB2E-Fv0Bs2q9jvxcezzTizlOalH47ux_L6dz0oS20Z_TdPCr9cSbWKUGJcJVj9pag$ 
https://urldefense.com/v3/__https://conda.anaconda.org/conda-forge/win-64/libglib-2.82.1-h7025463_0.conda__;!!NVzLfOphnbDXSw!HcOUezIMlkJp7TTqSwy1enK3MbBL4i3sWJ9Oig5ibPcrRfnh8DB2E-Fv0Bs2q9jvxcezzTizlOalH47ux_L6dz0oS20Z_TdPCr9cSbWKUGJcE2FZvPg$ 
https://urldefense.com/v3/__https://conda.anaconda.org/conda-forge/win-64/libhwloc-2.11.1-default_h8125262_1000.conda__;!!NVzLfOphnbDXSw!HcOUezIMlkJp7TTqSwy1enK3MbBL4i3sWJ9Oig5ibPcrRfnh8DB2E-Fv0Bs2q9jvxcezzTizlOalH47ux_L6dz0oS20Z_TdPCr9cSbWKUGJcMWD5O4Y$ 
https://urldefense.com/v3/__https://conda.anaconda.org/conda-forge/win-64/libintl-devel-0.22.5-h5728263_3.conda__;!!NVzLfOphnbDXSw!HcOUezIMlkJp7TTqSwy1enK3MbBL4i3sWJ9Oig5ibPcrRfnh8DB2E-Fv0Bs2q9jvxcezzTizlOalH47ux_L6dz0oS20Z_TdPCr9cSbWKUGJc_TcWOMU$ 
https://urldefense.com/v3/__https://conda.anaconda.org/conda-forge/win-64/libtiff-4.7.0-hfc51747_1.conda__;!!NVzLfOphnbDXSw!HcOUezIMlkJp7TTqSwy1enK3MbBL4i3sWJ9Oig5ibPcrRfnh8DB2E-Fv0Bs2q9jvxcezzTizlOalH47ux_L6dz0oS20Z_TdPCr9cSbWKUGJcPeTG9Yk$ 
https://urldefense.com/v3/__https://conda.anaconda.org/conda-forge/win-64/libxslt-1.1.39-h3df6e99_0.conda__;!!NVzLfOphnbDXSw!HcOUezIMlkJp7TTqSwy1enK3MbBL4i3sWJ9Oig5ibPcrRfnh8DB2E-Fv0Bs2q9jvxcezzTizlOalH47ux_L6dz0oS20Z_TdPCr9cSbWKUGJc4O1Gj8Y$ 
https://urldefense.com/v3/__https://conda.anaconda.org/conda-forge/win-64/markupsafe-2.1.5-py39ha55e580_1.conda__;!!NVzLfOphnbDXSw!HcOUezIMlkJp7TTqSwy1enK3MbBL4i3sWJ9Oig5ibPcrRfnh8DB2E-Fv0Bs2q9jvxcezzTizlOalH47ux_L6dz0oS20Z_TdPCr9cSbWKUGJcZRNPVLo$ 
https://urldefense.com/v3/__https://conda.anaconda.org/conda-forge/noarch/mistune-3.0.2-pyhd8ed1ab_0.conda__;!!NVzLfOphnbDXSw!HcOUezIMlkJp7TTqSwy1enK3MbBL4i3sWJ9Oig5ibPcrRfnh8DB2E-Fv0Bs2q9jvxcezzTizlOalH47ux_L6dz0oS20Z_TdPCr9cSbWKUGJc-a9EIMQ$ 
https://urldefense.com/v3/__https://repo.anaconda.com/pkgs/main/win-64/msgpack-python-1.0.3-py39h59b6b97_0.conda__;!!NVzLfOphnbDXSw!HcOUezIMlkJp7TTqSwy1enK3MbBL4i3sWJ9Oig5ibPcrRfnh8DB2E-Fv0Bs2q9jvxcezzTizlOalH47ux_L6dz0oS20Z_TdPCr9cSbWKUGJcLPGC948$ 
https://urldefense.com/v3/__https://conda.anaconda.org/conda-forge/noarch/munkres-1.1.4-pyh9f0ad1d_0.tar.bz2__;!!NVzLfOphnbDXSw!HcOUezIMlkJp7TTqSwy1enK3MbBL4i3sWJ9Oig5ibPcrRfnh8DB2E-Fv0Bs2q9jvxcezzTizlOalH47ux_L6dz0oS20Z_TdPCr9cSbWKUGJclzSDIIk$ 
https://urldefense.com/v3/__https://conda.anaconda.org/conda-forge/noarch/nest-asyncio-1.6.0-pyhd8ed1ab_0.conda__;!!NVzLfOphnbDXSw!HcOUezIMlkJp7TTqSwy1enK3MbBL4i3sWJ9Oig5ibPcrRfnh8DB2E-Fv0Bs2q9jvxcezzTizlOalH47ux_L6dz0oS20Z_TdPCr9cSbWKUGJcnMu4HlI$ 
https://urldefense.com/v3/__https://conda.anaconda.org/conda-forge/noarch/packaging-24.1-pyhd8ed1ab_0.conda__;!!NVzLfOphnbDXSw!HcOUezIMlkJp7TTqSwy1enK3MbBL4i3sWJ9Oig5ibPcrRfnh8DB2E-Fv0Bs2q9jvxcezzTizlOalH47ux_L6dz0oS20Z_TdPCr9cSbWKUGJcXsHqAmc$ 
https://urldefense.com/v3/__https://conda.anaconda.org/conda-forge/noarch/pandocfilters-1.5.0-pyhd8ed1ab_0.tar.bz2__;!!NVzLfOphnbDXSw!HcOUezIMlkJp7TTqSwy1enK3MbBL4i3sWJ9Oig5ibPcrRfnh8DB2E-Fv0Bs2q9jvxcezzTizlOalH47ux_L6dz0oS20Z_TdPCr9cSbWKUGJcuKjTiuM$ 
https://urldefense.com/v3/__https://conda.anaconda.org/conda-forge/noarch/parso-0.8.4-pyhd8ed1ab_0.conda__;!!NVzLfOphnbDXSw!HcOUezIMlkJp7TTqSwy1enK3MbBL4i3sWJ9Oig5ibPcrRfnh8DB2E-Fv0Bs2q9jvxcezzTizlOalH47ux_L6dz0oS20Z_TdPCr9cSbWKUGJcUonxWH4$ 
https://urldefense.com/v3/__https://conda.anaconda.org/conda-forge/noarch/pickleshare-0.7.5-py_1003.tar.bz2__;!!NVzLfOphnbDXSw!HcOUezIMlkJp7TTqSwy1enK3MbBL4i3sWJ9Oig5ibPcrRfnh8DB2E-Fv0Bs2q9jvxcezzTizlOalH47ux_L6dz0oS20Z_TdPCr9cSbWKUGJcovgeDwE$ 
https://urldefense.com/v3/__https://conda.anaconda.org/conda-forge/noarch/pkgutil-resolve-name-1.3.10-pyhd8ed1ab_1.conda__;!!NVzLfOphnbDXSw!HcOUezIMlkJp7TTqSwy1enK3MbBL4i3sWJ9Oig5ibPcrRfnh8DB2E-Fv0Bs2q9jvxcezzTizlOalH47ux_L6dz0oS20Z_TdPCr9cSbWKUGJcMNh60KA$ 
https://urldefense.com/v3/__https://conda.anaconda.org/conda-forge/noarch/platformdirs-4.3.6-pyhd8ed1ab_0.conda__;!!NVzLfOphnbDXSw!HcOUezIMlkJp7TTqSwy1enK3MbBL4i3sWJ9Oig5ibPcrRfnh8DB2E-Fv0Bs2q9jvxcezzTizlOalH47ux_L6dz0oS20Z_TdPCr9cSbWKUGJczPcOwUg$ 
https://urldefense.com/v3/__https://conda.anaconda.org/conda-forge/noarch/ply-3.11-pyhd8ed1ab_2.conda__;!!NVzLfOphnbDXSw!HcOUezIMlkJp7TTqSwy1enK3MbBL4i3sWJ9Oig5ibPcrRfnh8DB2E-Fv0Bs2q9jvxcezzTizlOalH47ux_L6dz0oS20Z_TdPCr9cSbWKUGJcFpp6ot8$ 
https://urldefense.com/v3/__https://conda.anaconda.org/conda-forge/noarch/prometheus_client-0.21.0-pyhd8ed1ab_0.conda__;!!NVzLfOphnbDXSw!HcOUezIMlkJp7TTqSwy1enK3MbBL4i3sWJ9Oig5ibPcrRfnh8DB2E-Fv0Bs2q9jvxcezzTizlOalH47ux_L6dz0oS20Z_TdPCr9cSbWKUGJceH6aDxM$ 
https://urldefense.com/v3/__https://repo.anaconda.com/pkgs/main/win-64/propcache-0.2.0-py39h827c3e9_0.conda__;!!NVzLfOphnbDXSw!HcOUezIMlkJp7TTqSwy1enK3MbBL4i3sWJ9Oig5ibPcrRfnh8DB2E-Fv0Bs2q9jvxcezzTizlOalH47ux_L6dz0oS20Z_TdPCr9cSbWKUGJcGHr_JjA$ 
https://urldefense.com/v3/__https://conda.anaconda.org/conda-forge/win-64/psutil-6.0.0-py39ha55e580_1.conda__;!!NVzLfOphnbDXSw!HcOUezIMlkJp7TTqSwy1enK3MbBL4i3sWJ9Oig5ibPcrRfnh8DB2E-Fv0Bs2q9jvxcezzTizlOalH47ux_L6dz0oS20Z_TdPCr9cSbWKUGJcHNrW19g$ 
https://urldefense.com/v3/__https://conda.anaconda.org/conda-forge/win-64/pthread-stubs-0.4-hcd874cb_1001.tar.bz2__;!!NVzLfOphnbDXSw!HcOUezIMlkJp7TTqSwy1enK3MbBL4i3sWJ9Oig5ibPcrRfnh8DB2E-Fv0Bs2q9jvxcezzTizlOalH47ux_L6dz0oS20Z_TdPCr9cSbWKUGJcOoRK3Og$ 
https://urldefense.com/v3/__https://conda.anaconda.org/conda-forge/noarch/pure_eval-0.2.3-pyhd8ed1ab_0.conda__;!!NVzLfOphnbDXSw!HcOUezIMlkJp7TTqSwy1enK3MbBL4i3sWJ9Oig5ibPcrRfnh8DB2E-Fv0Bs2q9jvxcezzTizlOalH47ux_L6dz0oS20Z_TdPCr9cSbWKUGJcYZ07Yr0$ 
https://urldefense.com/v3/__https://conda.anaconda.org/conda-forge/noarch/pycparser-2.22-pyhd8ed1ab_0.conda__;!!NVzLfOphnbDXSw!HcOUezIMlkJp7TTqSwy1enK3MbBL4i3sWJ9Oig5ibPcrRfnh8DB2E-Fv0Bs2q9jvxcezzTizlOalH47ux_L6dz0oS20Z_TdPCr9cSbWKUGJcolVjW4Y$ 
https://urldefense.com/v3/__https://conda.anaconda.org/conda-forge/noarch/pygments-2.18.0-pyhd8ed1ab_0.conda__;!!NVzLfOphnbDXSw!HcOUezIMlkJp7TTqSwy1enK3MbBL4i3sWJ9Oig5ibPcrRfnh8DB2E-Fv0Bs2q9jvxcezzTizlOalH47ux_L6dz0oS20Z_TdPCr9cSbWKUGJcJZ08z6w$ 
https://urldefense.com/v3/__https://conda.anaconda.org/conda-forge/noarch/pyparsing-3.1.4-pyhd8ed1ab_0.conda__;!!NVzLfOphnbDXSw!HcOUezIMlkJp7TTqSwy1enK3MbBL4i3sWJ9Oig5ibPcrRfnh8DB2E-Fv0Bs2q9jvxcezzTizlOalH47ux_L6dz0oS20Z_TdPCr9cSbWKUGJcDWrpNTA$ 
https://urldefense.com/v3/__https://conda.anaconda.org/conda-forge/noarch/pyshp-2.3.1-pyhd8ed1ab_0.tar.bz2__;!!NVzLfOphnbDXSw!HcOUezIMlkJp7TTqSwy1enK3MbBL4i3sWJ9Oig5ibPcrRfnh8DB2E-Fv0Bs2q9jvxcezzTizlOalH47ux_L6dz0oS20Z_TdPCr9cSbWKUGJcWpLHBTY$ 
https://urldefense.com/v3/__https://conda.anaconda.org/conda-forge/noarch/python-fastjsonschema-2.20.0-pyhd8ed1ab_0.conda__;!!NVzLfOphnbDXSw!HcOUezIMlkJp7TTqSwy1enK3MbBL4i3sWJ9Oig5ibPcrRfnh8DB2E-Fv0Bs2q9jvxcezzTizlOalH47ux_L6dz0oS20Z_TdPCr9cSbWKUGJc3wWGH6I$ 
https://urldefense.com/v3/__https://conda.anaconda.org/conda-forge/noarch/python-json-logger-2.0.7-pyhd8ed1ab_0.conda__;!!NVzLfOphnbDXSw!HcOUezIMlkJp7TTqSwy1enK3MbBL4i3sWJ9Oig5ibPcrRfnh8DB2E-Fv0Bs2q9jvxcezzTizlOalH47ux_L6dz0oS20Z_TdPCr9cSbWKUGJcrjqYSzY$ 
https://urldefense.com/v3/__https://conda.anaconda.org/conda-forge/noarch/python-tzdata-2024.2-pyhd8ed1ab_0.conda__;!!NVzLfOphnbDXSw!HcOUezIMlkJp7TTqSwy1enK3MbBL4i3sWJ9Oig5ibPcrRfnh8DB2E-Fv0Bs2q9jvxcezzTizlOalH47ux_L6dz0oS20Z_TdPCr9cSbWKUGJcLPIh6MA$ 
https://urldefense.com/v3/__https://conda.anaconda.org/conda-forge/noarch/pytz-2024.2-pyhd8ed1ab_0.conda__;!!NVzLfOphnbDXSw!HcOUezIMlkJp7TTqSwy1enK3MbBL4i3sWJ9Oig5ibPcrRfnh8DB2E-Fv0Bs2q9jvxcezzTizlOalH47ux_L6dz0oS20Z_TdPCr9cSbWKUGJcy2L13Ew$ 
https://urldefense.com/v3/__https://conda.anaconda.org/conda-forge/win-64/pywin32-306-py39h99910a6_2.conda__;!!NVzLfOphnbDXSw!HcOUezIMlkJp7TTqSwy1enK3MbBL4i3sWJ9Oig5ibPcrRfnh8DB2E-Fv0Bs2q9jvxcezzTizlOalH47ux_L6dz0oS20Z_TdPCr9cSbWKUGJctskULdU$ 
https://urldefense.com/v3/__https://conda.anaconda.org/conda-forge/win-64/pywinpty-2.0.13-py39ha51f57c_1.conda__;!!NVzLfOphnbDXSw!HcOUezIMlkJp7TTqSwy1enK3MbBL4i3sWJ9Oig5ibPcrRfnh8DB2E-Fv0Bs2q9jvxcezzTizlOalH47ux_L6dz0oS20Z_TdPCr9cSbWKUGJcD7eZHyM$ 
https://urldefense.com/v3/__https://conda.anaconda.org/conda-forge/win-64/pyyaml-6.0.2-py39ha55e580_1.conda__;!!NVzLfOphnbDXSw!HcOUezIMlkJp7TTqSwy1enK3MbBL4i3sWJ9Oig5ibPcrRfnh8DB2E-Fv0Bs2q9jvxcezzTizlOalH47ux_L6dz0oS20Z_TdPCr9cSbWKUGJcg_se6-Y$ 
https://urldefense.com/v3/__https://conda.anaconda.org/conda-forge/noarch/rfc3986-validator-0.1.1-pyh9f0ad1d_0.tar.bz2__;!!NVzLfOphnbDXSw!HcOUezIMlkJp7TTqSwy1enK3MbBL4i3sWJ9Oig5ibPcrRfnh8DB2E-Fv0Bs2q9jvxcezzTizlOalH47ux_L6dz0oS20Z_TdPCr9cSbWKUGJcKTTEYuk$ 
https://urldefense.com/v3/__https://conda.anaconda.org/conda-forge/win-64/rpds-py-0.20.0-py39h92a245a_1.conda__;!!NVzLfOphnbDXSw!HcOUezIMlkJp7TTqSwy1enK3MbBL4i3sWJ9Oig5ibPcrRfnh8DB2E-Fv0Bs2q9jvxcezzTizlOalH47ux_L6dz0oS20Z_TdPCr9cSbWKUGJcckWOnPg$ 
https://urldefense.com/v3/__https://conda.anaconda.org/conda-forge/noarch/setuptools-75.1.0-pyhd8ed1ab_0.conda__;!!NVzLfOphnbDXSw!HcOUezIMlkJp7TTqSwy1enK3MbBL4i3sWJ9Oig5ibPcrRfnh8DB2E-Fv0Bs2q9jvxcezzTizlOalH47ux_L6dz0oS20Z_TdPCr9cSbWKUGJclIisIvA$ 
https://urldefense.com/v3/__https://conda.anaconda.org/conda-forge/noarch/six-1.16.0-pyh6c4a22f_0.tar.bz2__;!!NVzLfOphnbDXSw!HcOUezIMlkJp7TTqSwy1enK3MbBL4i3sWJ9Oig5ibPcrRfnh8DB2E-Fv0Bs2q9jvxcezzTizlOalH47ux_L6dz0oS20Z_TdPCr9cSbWKUGJcg5nfHzI$ 
https://urldefense.com/v3/__https://conda.anaconda.org/conda-forge/noarch/sniffio-1.3.1-pyhd8ed1ab_0.conda__;!!NVzLfOphnbDXSw!HcOUezIMlkJp7TTqSwy1enK3MbBL4i3sWJ9Oig5ibPcrRfnh8DB2E-Fv0Bs2q9jvxcezzTizlOalH47ux_L6dz0oS20Z_TdPCr9cSbWKUGJclh2WJ5Y$ 
https://urldefense.com/v3/__https://conda.anaconda.org/conda-forge/noarch/soupsieve-2.5-pyhd8ed1ab_1.conda__;!!NVzLfOphnbDXSw!HcOUezIMlkJp7TTqSwy1enK3MbBL4i3sWJ9Oig5ibPcrRfnh8DB2E-Fv0Bs2q9jvxcezzTizlOalH47ux_L6dz0oS20Z_TdPCr9cSbWKUGJcMZ_K5tM$ 
https://urldefense.com/v3/__https://conda.anaconda.org/conda-forge/noarch/toml-0.10.2-pyhd8ed1ab_0.tar.bz2__;!!NVzLfOphnbDXSw!HcOUezIMlkJp7TTqSwy1enK3MbBL4i3sWJ9Oig5ibPcrRfnh8DB2E-Fv0Bs2q9jvxcezzTizlOalH47ux_L6dz0oS20Z_TdPCr9cSbWKUGJcH9GgjS8$ 
https://urldefense.com/v3/__https://conda.anaconda.org/conda-forge/noarch/tomli-2.0.2-pyhd8ed1ab_0.conda__;!!NVzLfOphnbDXSw!HcOUezIMlkJp7TTqSwy1enK3MbBL4i3sWJ9Oig5ibPcrRfnh8DB2E-Fv0Bs2q9jvxcezzTizlOalH47ux_L6dz0oS20Z_TdPCr9cSbWKUGJc2Zbpi6s$ 
https://urldefense.com/v3/__https://conda.anaconda.org/conda-forge/win-64/tornado-6.4.1-py39ha55e580_1.conda__;!!NVzLfOphnbDXSw!HcOUezIMlkJp7TTqSwy1enK3MbBL4i3sWJ9Oig5ibPcrRfnh8DB2E-Fv0Bs2q9jvxcezzTizlOalH47ux_L6dz0oS20Z_TdPCr9cSbWKUGJceablTcQ$ 
https://urldefense.com/v3/__https://conda.anaconda.org/conda-forge/noarch/traitlets-5.14.3-pyhd8ed1ab_0.conda__;!!NVzLfOphnbDXSw!HcOUezIMlkJp7TTqSwy1enK3MbBL4i3sWJ9Oig5ibPcrRfnh8DB2E-Fv0Bs2q9jvxcezzTizlOalH47ux_L6dz0oS20Z_TdPCr9cSbWKUGJc4I_uIV0$ 
https://urldefense.com/v3/__https://conda.anaconda.org/conda-forge/noarch/types-python-dateutil-2.9.0.20241003-pyhff2d567_0.conda__;!!NVzLfOphnbDXSw!HcOUezIMlkJp7TTqSwy1enK3MbBL4i3sWJ9Oig5ibPcrRfnh8DB2E-Fv0Bs2q9jvxcezzTizlOalH47ux_L6dz0oS20Z_TdPCr9cSbWKUGJcn7KsUdI$ 
https://urldefense.com/v3/__https://conda.anaconda.org/conda-forge/noarch/typing_extensions-4.12.2-pyha770c72_0.conda__;!!NVzLfOphnbDXSw!HcOUezIMlkJp7TTqSwy1enK3MbBL4i3sWJ9Oig5ibPcrRfnh8DB2E-Fv0Bs2q9jvxcezzTizlOalH47ux_L6dz0oS20Z_TdPCr9cSbWKUGJc7-HmKrU$ 
https://urldefense.com/v3/__https://conda.anaconda.org/conda-forge/noarch/typing_utils-0.1.0-pyhd8ed1ab_0.tar.bz2__;!!NVzLfOphnbDXSw!HcOUezIMlkJp7TTqSwy1enK3MbBL4i3sWJ9Oig5ibPcrRfnh8DB2E-Fv0Bs2q9jvxcezzTizlOalH47ux_L6dz0oS20Z_TdPCr9cSbWKUGJcOLU21yM$ 
https://urldefense.com/v3/__https://conda.anaconda.org/conda-forge/win-64/unicodedata2-15.1.0-py39ha55989b_0.conda__;!!NVzLfOphnbDXSw!HcOUezIMlkJp7TTqSwy1enK3MbBL4i3sWJ9Oig5ibPcrRfnh8DB2E-Fv0Bs2q9jvxcezzTizlOalH47ux_L6dz0oS20Z_TdPCr9cSbWKUGJc4-iaeL4$ 
https://urldefense.com/v3/__https://conda.anaconda.org/conda-forge/noarch/uri-template-1.3.0-pyhd8ed1ab_0.conda__;!!NVzLfOphnbDXSw!HcOUezIMlkJp7TTqSwy1enK3MbBL4i3sWJ9Oig5ibPcrRfnh8DB2E-Fv0Bs2q9jvxcezzTizlOalH47ux_L6dz0oS20Z_TdPCr9cSbWKUGJce3SX-Mw$ 
https://urldefense.com/v3/__https://conda.anaconda.org/conda-forge/noarch/wcwidth-0.2.13-pyhd8ed1ab_0.conda__;!!NVzLfOphnbDXSw!HcOUezIMlkJp7TTqSwy1enK3MbBL4i3sWJ9Oig5ibPcrRfnh8DB2E-Fv0Bs2q9jvxcezzTizlOalH47ux_L6dz0oS20Z_TdPCr9cSbWKUGJc-ejyR8E$ 
https://urldefense.com/v3/__https://conda.anaconda.org/conda-forge/noarch/webcolors-24.8.0-pyhd8ed1ab_0.conda__;!!NVzLfOphnbDXSw!HcOUezIMlkJp7TTqSwy1enK3MbBL4i3sWJ9Oig5ibPcrRfnh8DB2E-Fv0Bs2q9jvxcezzTizlOalH47ux_L6dz0oS20Z_TdPCr9cSbWKUGJccRw-i0Q$ 
https://urldefense.com/v3/__https://conda.anaconda.org/conda-forge/noarch/webencodings-0.5.1-pyhd8ed1ab_2.conda__;!!NVzLfOphnbDXSw!HcOUezIMlkJp7TTqSwy1enK3MbBL4i3sWJ9Oig5ibPcrRfnh8DB2E-Fv0Bs2q9jvxcezzTizlOalH47ux_L6dz0oS20Z_TdPCr9cSbWKUGJcfdUQTFw$ 
https://urldefense.com/v3/__https://conda.anaconda.org/conda-forge/noarch/websocket-client-1.8.0-pyhd8ed1ab_0.conda__;!!NVzLfOphnbDXSw!HcOUezIMlkJp7TTqSwy1enK3MbBL4i3sWJ9Oig5ibPcrRfnh8DB2E-Fv0Bs2q9jvxcezzTizlOalH47ux_L6dz0oS20Z_TdPCr9cSbWKUGJc3bwMuhI$ 
https://urldefense.com/v3/__https://conda.anaconda.org/conda-forge/noarch/wheel-0.44.0-pyhd8ed1ab_0.conda__;!!NVzLfOphnbDXSw!HcOUezIMlkJp7TTqSwy1enK3MbBL4i3sWJ9Oig5ibPcrRfnh8DB2E-Fv0Bs2q9jvxcezzTizlOalH47ux_L6dz0oS20Z_TdPCr9cSbWKUGJcF940Nn4$ 
https://urldefense.com/v3/__https://conda.anaconda.org/conda-forge/noarch/win_inet_pton-1.1.0-pyh7428d3b_7.conda__;!!NVzLfOphnbDXSw!HcOUezIMlkJp7TTqSwy1enK3MbBL4i3sWJ9Oig5ibPcrRfnh8DB2E-Fv0Bs2q9jvxcezzTizlOalH47ux_L6dz0oS20Z_TdPCr9cSbWKUGJcqZA5VNE$ 
https://urldefense.com/v3/__https://conda.anaconda.org/conda-forge/win-64/xorg-libxau-1.0.11-hcd874cb_0.conda__;!!NVzLfOphnbDXSw!HcOUezIMlkJp7TTqSwy1enK3MbBL4i3sWJ9Oig5ibPcrRfnh8DB2E-Fv0Bs2q9jvxcezzTizlOalH47ux_L6dz0oS20Z_TdPCr9cSbWKUGJcxgDUTpg$ 
https://urldefense.com/v3/__https://conda.anaconda.org/conda-forge/win-64/xorg-libxdmcp-1.1.3-hcd874cb_0.tar.bz2__;!!NVzLfOphnbDXSw!HcOUezIMlkJp7TTqSwy1enK3MbBL4i3sWJ9Oig5ibPcrRfnh8DB2E-Fv0Bs2q9jvxcezzTizlOalH47ux_L6dz0oS20Z_TdPCr9cSbWKUGJc1E8Rdyg$ 
https://urldefense.com/v3/__https://conda.anaconda.org/conda-forge/win-64/zeromq-4.3.5-he1f189c_5.conda__;!!NVzLfOphnbDXSw!HcOUezIMlkJp7TTqSwy1enK3MbBL4i3sWJ9Oig5ibPcrRfnh8DB2E-Fv0Bs2q9jvxcezzTizlOalH47ux_L6dz0oS20Z_TdPCr9cSbWKUGJcmrL8ZHc$ 
https://urldefense.com/v3/__https://conda.anaconda.org/conda-forge/noarch/zipp-3.20.2-pyhd8ed1ab_0.conda__;!!NVzLfOphnbDXSw!HcOUezIMlkJp7TTqSwy1enK3MbBL4i3sWJ9Oig5ibPcrRfnh8DB2E-Fv0Bs2q9jvxcezzTizlOalH47ux_L6dz0oS20Z_TdPCr9cSbWKUGJc5joiYnQ$ 
https://urldefense.com/v3/__https://repo.anaconda.com/pkgs/main/noarch/aiosignal-1.2.0-pyhd3eb1b0_0.conda__;!!NVzLfOphnbDXSw!HcOUezIMlkJp7TTqSwy1enK3MbBL4i3sWJ9Oig5ibPcrRfnh8DB2E-Fv0Bs2q9jvxcezzTizlOalH47ux_L6dz0oS20Z_TdPCr9cSbWKUGJcfUq9r1Q$ 
https://urldefense.com/v3/__https://conda.anaconda.org/conda-forge/noarch/anyio-4.6.0-pyhd8ed1ab_1.conda__;!!NVzLfOphnbDXSw!HcOUezIMlkJp7TTqSwy1enK3MbBL4i3sWJ9Oig5ibPcrRfnh8DB2E-Fv0Bs2q9jvxcezzTizlOalH47ux_L6dz0oS20Z_TdPCr9cSbWKUGJco0uh0k0$ 
https://urldefense.com/v3/__https://conda.anaconda.org/conda-forge/noarch/asttokens-2.4.1-pyhd8ed1ab_0.conda__;!!NVzLfOphnbDXSw!HcOUezIMlkJp7TTqSwy1enK3MbBL4i3sWJ9Oig5ibPcrRfnh8DB2E-Fv0Bs2q9jvxcezzTizlOalH47ux_L6dz0oS20Z_TdPCr9cSbWKUGJc8QgGgic$ 
https://urldefense.com/v3/__https://conda.anaconda.org/conda-forge/noarch/async-lru-2.0.4-pyhd8ed1ab_0.conda__;!!NVzLfOphnbDXSw!HcOUezIMlkJp7TTqSwy1enK3MbBL4i3sWJ9Oig5ibPcrRfnh8DB2E-Fv0Bs2q9jvxcezzTizlOalH47ux_L6dz0oS20Z_TdPCr9cSbWKUGJcCRhPBNA$ 
https://urldefense.com/v3/__https://conda.anaconda.org/conda-forge/noarch/babel-2.14.0-pyhd8ed1ab_0.conda__;!!NVzLfOphnbDXSw!HcOUezIMlkJp7TTqSwy1enK3MbBL4i3sWJ9Oig5ibPcrRfnh8DB2E-Fv0Bs2q9jvxcezzTizlOalH47ux_L6dz0oS20Z_TdPCr9cSbWKUGJcvp_vb-8$ 
https://urldefense.com/v3/__https://conda.anaconda.org/conda-forge/noarch/basemap-data-hires-1.3.2-pyhd8ed1ab_3.conda__;!!NVzLfOphnbDXSw!HcOUezIMlkJp7TTqSwy1enK3MbBL4i3sWJ9Oig5ibPcrRfnh8DB2E-Fv0Bs2q9jvxcezzTizlOalH47ux_L6dz0oS20Z_TdPCr9cSbWKUGJctaYLGsI$ 
https://urldefense.com/v3/__https://conda.anaconda.org/conda-forge/noarch/beautifulsoup4-4.12.3-pyha770c72_0.conda__;!!NVzLfOphnbDXSw!HcOUezIMlkJp7TTqSwy1enK3MbBL4i3sWJ9Oig5ibPcrRfnh8DB2E-Fv0Bs2q9jvxcezzTizlOalH47ux_L6dz0oS20Z_TdPCr9cSbWKUGJc2Ubnv48$ 
https://urldefense.com/v3/__https://conda.anaconda.org/conda-forge/noarch/bleach-6.1.0-pyhd8ed1ab_0.conda__;!!NVzLfOphnbDXSw!HcOUezIMlkJp7TTqSwy1enK3MbBL4i3sWJ9Oig5ibPcrRfnh8DB2E-Fv0Bs2q9jvxcezzTizlOalH47ux_L6dz0oS20Z_TdPCr9cSbWKUGJcCllJ424$ 
https://urldefense.com/v3/__https://conda.anaconda.org/conda-forge/win-64/brotli-1.1.0-h2466b09_2.conda__;!!NVzLfOphnbDXSw!HcOUezIMlkJp7TTqSwy1enK3MbBL4i3sWJ9Oig5ibPcrRfnh8DB2E-Fv0Bs2q9jvxcezzTizlOalH47ux_L6dz0oS20Z_TdPCr9cSbWKUGJcEsmmNvs$ 
https://urldefense.com/v3/__https://conda.anaconda.org/conda-forge/noarch/cached-property-1.5.2-hd8ed1ab_1.tar.bz2__;!!NVzLfOphnbDXSw!HcOUezIMlkJp7TTqSwy1enK3MbBL4i3sWJ9Oig5ibPcrRfnh8DB2E-Fv0Bs2q9jvxcezzTizlOalH47ux_L6dz0oS20Z_TdPCr9cSbWKUGJcIZn7aoE$ 
https://urldefense.com/v3/__https://conda.anaconda.org/conda-forge/win-64/cffi-1.17.1-py39ha55e580_0.conda__;!!NVzLfOphnbDXSw!HcOUezIMlkJp7TTqSwy1enK3MbBL4i3sWJ9Oig5ibPcrRfnh8DB2E-Fv0Bs2q9jvxcezzTizlOalH47ux_L6dz0oS20Z_TdPCr9cSbWKUGJcyA9GZ7Q$ 
https://urldefense.com/v3/__https://conda.anaconda.org/conda-forge/noarch/comm-0.2.2-pyhd8ed1ab_0.conda__;!!NVzLfOphnbDXSw!HcOUezIMlkJp7TTqSwy1enK3MbBL4i3sWJ9Oig5ibPcrRfnh8DB2E-Fv0Bs2q9jvxcezzTizlOalH47ux_L6dz0oS20Z_TdPCr9cSbWKUGJc1S43m_g$ 
https://urldefense.com/v3/__https://repo.anaconda.com/pkgs/main/noarch/fasteners-0.16.3-pyhd3eb1b0_0.conda__;!!NVzLfOphnbDXSw!HcOUezIMlkJp7TTqSwy1enK3MbBL4i3sWJ9Oig5ibPcrRfnh8DB2E-Fv0Bs2q9jvxcezzTizlOalH47ux_L6dz0oS20Z_TdPCr9cSbWKUGJcbCoySHk$ 
https://urldefense.com/v3/__https://conda.anaconda.org/conda-forge/win-64/fontconfig-2.14.2-hbde0cde_0.conda__;!!NVzLfOphnbDXSw!HcOUezIMlkJp7TTqSwy1enK3MbBL4i3sWJ9Oig5ibPcrRfnh8DB2E-Fv0Bs2q9jvxcezzTizlOalH47ux_L6dz0oS20Z_TdPCr9cSbWKUGJcF4vAVnQ$ 
https://urldefense.com/v3/__https://conda.anaconda.org/conda-forge/win-64/glib-tools-2.82.1-h4394cf3_0.conda__;!!NVzLfOphnbDXSw!HcOUezIMlkJp7TTqSwy1enK3MbBL4i3sWJ9Oig5ibPcrRfnh8DB2E-Fv0Bs2q9jvxcezzTizlOalH47ux_L6dz0oS20Z_TdPCr9cSbWKUGJc2QCsCYE$ 
https://urldefense.com/v3/__https://conda.anaconda.org/conda-forge/noarch/h11-0.14.0-pyhd8ed1ab_0.tar.bz2__;!!NVzLfOphnbDXSw!HcOUezIMlkJp7TTqSwy1enK3MbBL4i3sWJ9Oig5ibPcrRfnh8DB2E-Fv0Bs2q9jvxcezzTizlOalH47ux_L6dz0oS20Z_TdPCr9cSbWKUGJcVww7Ipw$ 
https://urldefense.com/v3/__https://conda.anaconda.org/conda-forge/win-64/h2-4.1.0-py39hcbf5309_0.tar.bz2__;!!NVzLfOphnbDXSw!HcOUezIMlkJp7TTqSwy1enK3MbBL4i3sWJ9Oig5ibPcrRfnh8DB2E-Fv0Bs2q9jvxcezzTizlOalH47ux_L6dz0oS20Z_TdPCr9cSbWKUGJcKYyQwHA$ 
https://urldefense.com/v3/__https://conda.anaconda.org/conda-forge/noarch/importlib-metadata-8.5.0-pyha770c72_0.conda__;!!NVzLfOphnbDXSw!HcOUezIMlkJp7TTqSwy1enK3MbBL4i3sWJ9Oig5ibPcrRfnh8DB2E-Fv0Bs2q9jvxcezzTizlOalH47ux_L6dz0oS20Z_TdPCr9cSbWKUGJcI_m3HQI$ 
https://urldefense.com/v3/__https://conda.anaconda.org/conda-forge/noarch/importlib_resources-6.4.5-pyhd8ed1ab_0.conda__;!!NVzLfOphnbDXSw!HcOUezIMlkJp7TTqSwy1enK3MbBL4i3sWJ9Oig5ibPcrRfnh8DB2E-Fv0Bs2q9jvxcezzTizlOalH47ux_L6dz0oS20Z_TdPCr9cSbWKUGJcA1lI9SA$ 
https://urldefense.com/v3/__https://conda.anaconda.org/conda-forge/noarch/jedi-0.19.1-pyhd8ed1ab_0.conda__;!!NVzLfOphnbDXSw!HcOUezIMlkJp7TTqSwy1enK3MbBL4i3sWJ9Oig5ibPcrRfnh8DB2E-Fv0Bs2q9jvxcezzTizlOalH47ux_L6dz0oS20Z_TdPCr9cSbWKUGJcN6Sek7Q$ 
https://urldefense.com/v3/__https://conda.anaconda.org/conda-forge/noarch/jinja2-3.1.4-pyhd8ed1ab_0.conda__;!!NVzLfOphnbDXSw!HcOUezIMlkJp7TTqSwy1enK3MbBL4i3sWJ9Oig5ibPcrRfnh8DB2E-Fv0Bs2q9jvxcezzTizlOalH47ux_L6dz0oS20Z_TdPCr9cSbWKUGJcV6AVeb0$ 
https://urldefense.com/v3/__https://conda.anaconda.org/conda-forge/win-64/jupyter_core-5.7.2-py39hcbf5309_0.conda__;!!NVzLfOphnbDXSw!HcOUezIMlkJp7TTqSwy1enK3MbBL4i3sWJ9Oig5ibPcrRfnh8DB2E-Fv0Bs2q9jvxcezzTizlOalH47ux_L6dz0oS20Z_TdPCr9cSbWKUGJcZvtlpNA$ 
https://urldefense.com/v3/__https://conda.anaconda.org/conda-forge/noarch/jupyterlab_pygments-0.3.0-pyhd8ed1ab_1.conda__;!!NVzLfOphnbDXSw!HcOUezIMlkJp7TTqSwy1enK3MbBL4i3sWJ9Oig5ibPcrRfnh8DB2E-Fv0Bs2q9jvxcezzTizlOalH47ux_L6dz0oS20Z_TdPCr9cSbWKUGJcW7v0rQI$ 
https://urldefense.com/v3/__https://conda.anaconda.org/conda-forge/win-64/lcms2-2.16-h67d730c_0.conda__;!!NVzLfOphnbDXSw!HcOUezIMlkJp7TTqSwy1enK3MbBL4i3sWJ9Oig5ibPcrRfnh8DB2E-Fv0Bs2q9jvxcezzTizlOalH47ux_L6dz0oS20Z_TdPCr9cSbWKUGJcIr81DTQ$ 
https://urldefense.com/v3/__https://conda.anaconda.org/conda-forge/win-64/libxcb-1.16-h013a479_1.conda__;!!NVzLfOphnbDXSw!HcOUezIMlkJp7TTqSwy1enK3MbBL4i3sWJ9Oig5ibPcrRfnh8DB2E-Fv0Bs2q9jvxcezzTizlOalH47ux_L6dz0oS20Z_TdPCr9cSbWKUGJcggtINtI$ 
https://urldefense.com/v3/__https://conda.anaconda.org/conda-forge/noarch/matplotlib-inline-0.1.7-pyhd8ed1ab_0.conda__;!!NVzLfOphnbDXSw!HcOUezIMlkJp7TTqSwy1enK3MbBL4i3sWJ9Oig5ibPcrRfnh8DB2E-Fv0Bs2q9jvxcezzTizlOalH47ux_L6dz0oS20Z_TdPCr9cSbWKUGJcQZeFMJo$ 
https://urldefense.com/v3/__https://conda.anaconda.org/conda-forge/win-64/openjpeg-2.5.2-h3d672ee_0.conda__;!!NVzLfOphnbDXSw!HcOUezIMlkJp7TTqSwy1enK3MbBL4i3sWJ9Oig5ibPcrRfnh8DB2E-Fv0Bs2q9jvxcezzTizlOalH47ux_L6dz0oS20Z_TdPCr9cSbWKUGJcSLNwicY$ 
https://urldefense.com/v3/__https://conda.anaconda.org/conda-forge/noarch/overrides-7.7.0-pyhd8ed1ab_0.conda__;!!NVzLfOphnbDXSw!HcOUezIMlkJp7TTqSwy1enK3MbBL4i3sWJ9Oig5ibPcrRfnh8DB2E-Fv0Bs2q9jvxcezzTizlOalH47ux_L6dz0oS20Z_TdPCr9cSbWKUGJcdEWhaWk$ 
https://urldefense.com/v3/__https://conda.anaconda.org/conda-forge/noarch/pip-24.2-pyh8b19718_1.conda__;!!NVzLfOphnbDXSw!HcOUezIMlkJp7TTqSwy1enK3MbBL4i3sWJ9Oig5ibPcrRfnh8DB2E-Fv0Bs2q9jvxcezzTizlOalH47ux_L6dz0oS20Z_TdPCr9cSbWKUGJcRC4mhPs$ 
https://urldefense.com/v3/__https://conda.anaconda.org/conda-forge/win-64/proj-9.5.0-hd9569ee_0.conda__;!!NVzLfOphnbDXSw!HcOUezIMlkJp7TTqSwy1enK3MbBL4i3sWJ9Oig5ibPcrRfnh8DB2E-Fv0Bs2q9jvxcezzTizlOalH47ux_L6dz0oS20Z_TdPCr9cSbWKUGJcxxcOiLU$ 
https://urldefense.com/v3/__https://conda.anaconda.org/conda-forge/noarch/prompt-toolkit-3.0.48-pyha770c72_0.conda__;!!NVzLfOphnbDXSw!HcOUezIMlkJp7TTqSwy1enK3MbBL4i3sWJ9Oig5ibPcrRfnh8DB2E-Fv0Bs2q9jvxcezzTizlOalH47ux_L6dz0oS20Z_TdPCr9cSbWKUGJc2LkwkQA$ 
https://urldefense.com/v3/__https://conda.anaconda.org/conda-forge/noarch/pysocks-1.7.1-pyh0701188_6.tar.bz2__;!!NVzLfOphnbDXSw!HcOUezIMlkJp7TTqSwy1enK3MbBL4i3sWJ9Oig5ibPcrRfnh8DB2E-Fv0Bs2q9jvxcezzTizlOalH47ux_L6dz0oS20Z_TdPCr9cSbWKUGJc73LHVqk$ 
https://urldefense.com/v3/__https://conda.anaconda.org/conda-forge/noarch/python-dateutil-2.9.0-pyhd8ed1ab_0.conda__;!!NVzLfOphnbDXSw!HcOUezIMlkJp7TTqSwy1enK3MbBL4i3sWJ9Oig5ibPcrRfnh8DB2E-Fv0Bs2q9jvxcezzTizlOalH47ux_L6dz0oS20Z_TdPCr9cSbWKUGJcZIt-B_Q$ 
https://urldefense.com/v3/__https://conda.anaconda.org/conda-forge/win-64/pyzmq-26.2.0-py39h03e5c00_2.conda__;!!NVzLfOphnbDXSw!HcOUezIMlkJp7TTqSwy1enK3MbBL4i3sWJ9Oig5ibPcrRfnh8DB2E-Fv0Bs2q9jvxcezzTizlOalH47ux_L6dz0oS20Z_TdPCr9cSbWKUGJcR-DdO9M$ 
https://urldefense.com/v3/__https://conda.anaconda.org/conda-forge/noarch/referencing-0.35.1-pyhd8ed1ab_0.conda__;!!NVzLfOphnbDXSw!HcOUezIMlkJp7TTqSwy1enK3MbBL4i3sWJ9Oig5ibPcrRfnh8DB2E-Fv0Bs2q9jvxcezzTizlOalH47ux_L6dz0oS20Z_TdPCr9cSbWKUGJcutvWKZw$ 
https://urldefense.com/v3/__https://conda.anaconda.org/conda-forge/noarch/rfc3339-validator-0.1.4-pyhd8ed1ab_0.tar.bz2__;!!NVzLfOphnbDXSw!HcOUezIMlkJp7TTqSwy1enK3MbBL4i3sWJ9Oig5ibPcrRfnh8DB2E-Fv0Bs2q9jvxcezzTizlOalH47ux_L6dz0oS20Z_TdPCr9cSbWKUGJcanZQIz4$ 
https://urldefense.com/v3/__https://conda.anaconda.org/conda-forge/noarch/send2trash-1.8.3-pyh5737063_0.conda__;!!NVzLfOphnbDXSw!HcOUezIMlkJp7TTqSwy1enK3MbBL4i3sWJ9Oig5ibPcrRfnh8DB2E-Fv0Bs2q9jvxcezzTizlOalH47ux_L6dz0oS20Z_TdPCr9cSbWKUGJcb00sBjQ$ 
https://urldefense.com/v3/__https://conda.anaconda.org/conda-forge/win-64/sip-6.7.12-py39h99910a6_0.conda__;!!NVzLfOphnbDXSw!HcOUezIMlkJp7TTqSwy1enK3MbBL4i3sWJ9Oig5ibPcrRfnh8DB2E-Fv0Bs2q9jvxcezzTizlOalH47ux_L6dz0oS20Z_TdPCr9cSbWKUGJcR8Ea2fA$ 
https://urldefense.com/v3/__https://conda.anaconda.org/conda-forge/win-64/tbb-2021.13.0-hc790b64_0.conda__;!!NVzLfOphnbDXSw!HcOUezIMlkJp7TTqSwy1enK3MbBL4i3sWJ9Oig5ibPcrRfnh8DB2E-Fv0Bs2q9jvxcezzTizlOalH47ux_L6dz0oS20Z_TdPCr9cSbWKUGJcFYPALhI$ 
https://urldefense.com/v3/__https://conda.anaconda.org/conda-forge/noarch/terminado-0.18.1-pyh5737063_0.conda__;!!NVzLfOphnbDXSw!HcOUezIMlkJp7TTqSwy1enK3MbBL4i3sWJ9Oig5ibPcrRfnh8DB2E-Fv0Bs2q9jvxcezzTizlOalH47ux_L6dz0oS20Z_TdPCr9cSbWKUGJcQcDjPVg$ 
https://urldefense.com/v3/__https://conda.anaconda.org/conda-forge/noarch/tinycss2-1.3.0-pyhd8ed1ab_0.conda__;!!NVzLfOphnbDXSw!HcOUezIMlkJp7TTqSwy1enK3MbBL4i3sWJ9Oig5ibPcrRfnh8DB2E-Fv0Bs2q9jvxcezzTizlOalH47ux_L6dz0oS20Z_TdPCr9cSbWKUGJciZp0Fu4$ 
https://urldefense.com/v3/__https://conda.anaconda.org/conda-forge/noarch/typing-extensions-4.12.2-hd8ed1ab_0.conda__;!!NVzLfOphnbDXSw!HcOUezIMlkJp7TTqSwy1enK3MbBL4i3sWJ9Oig5ibPcrRfnh8DB2E-Fv0Bs2q9jvxcezzTizlOalH47ux_L6dz0oS20Z_TdPCr9cSbWKUGJcDzE8Tms$ 
https://urldefense.com/v3/__https://conda.anaconda.org/conda-forge/win-64/argon2-cffi-bindings-21.2.0-py39ha55e580_5.conda__;!!NVzLfOphnbDXSw!HcOUezIMlkJp7TTqSwy1enK3MbBL4i3sWJ9Oig5ibPcrRfnh8DB2E-Fv0Bs2q9jvxcezzTizlOalH47ux_L6dz0oS20Z_TdPCr9cSbWKUGJcctZkzqg$ 
https://urldefense.com/v3/__https://conda.anaconda.org/conda-forge/noarch/arrow-1.3.0-pyhd8ed1ab_0.conda__;!!NVzLfOphnbDXSw!HcOUezIMlkJp7TTqSwy1enK3MbBL4i3sWJ9Oig5ibPcrRfnh8DB2E-Fv0Bs2q9jvxcezzTizlOalH47ux_L6dz0oS20Z_TdPCr9cSbWKUGJcFH-3EdM$ 
https://urldefense.com/v3/__https://conda.anaconda.org/conda-forge/win-64/cairo-1.18.0-h32b962e_3.conda__;!!NVzLfOphnbDXSw!HcOUezIMlkJp7TTqSwy1enK3MbBL4i3sWJ9Oig5ibPcrRfnh8DB2E-Fv0Bs2q9jvxcezzTizlOalH47ux_L6dz0oS20Z_TdPCr9cSbWKUGJcPc1nxno$ 
https://urldefense.com/v3/__https://conda.anaconda.org/conda-forge/win-64/fonttools-4.54.1-py39ha55e580_0.conda__;!!NVzLfOphnbDXSw!HcOUezIMlkJp7TTqSwy1enK3MbBL4i3sWJ9Oig5ibPcrRfnh8DB2E-Fv0Bs2q9jvxcezzTizlOalH47ux_L6dz0oS20Z_TdPCr9cSbWKUGJc7YFyUz8$ 
https://urldefense.com/v3/__https://conda.anaconda.org/conda-forge/noarch/fqdn-1.5.1-pyhd8ed1ab_0.tar.bz2__;!!NVzLfOphnbDXSw!HcOUezIMlkJp7TTqSwy1enK3MbBL4i3sWJ9Oig5ibPcrRfnh8DB2E-Fv0Bs2q9jvxcezzTizlOalH47ux_L6dz0oS20Z_TdPCr9cSbWKUGJc38Tnbsg$ 
https://urldefense.com/v3/__https://conda.anaconda.org/conda-forge/win-64/glib-2.82.1-h7025463_0.conda__;!!NVzLfOphnbDXSw!HcOUezIMlkJp7TTqSwy1enK3MbBL4i3sWJ9Oig5ibPcrRfnh8DB2E-Fv0Bs2q9jvxcezzTizlOalH47ux_L6dz0oS20Z_TdPCr9cSbWKUGJcd61FP24$ 
https://urldefense.com/v3/__https://conda.anaconda.org/conda-forge/noarch/httpcore-1.0.6-pyhd8ed1ab_0.conda__;!!NVzLfOphnbDXSw!HcOUezIMlkJp7TTqSwy1enK3MbBL4i3sWJ9Oig5ibPcrRfnh8DB2E-Fv0Bs2q9jvxcezzTizlOalH47ux_L6dz0oS20Z_TdPCr9cSbWKUGJcygzcdjQ$ 
https://urldefense.com/v3/__https://conda.anaconda.org/conda-forge/noarch/importlib-resources-6.4.5-pyhd8ed1ab_0.conda__;!!NVzLfOphnbDXSw!HcOUezIMlkJp7TTqSwy1enK3MbBL4i3sWJ9Oig5ibPcrRfnh8DB2E-Fv0Bs2q9jvxcezzTizlOalH47ux_L6dz0oS20Z_TdPCr9cSbWKUGJcROnCptM$ 
https://urldefense.com/v3/__https://conda.anaconda.org/conda-forge/noarch/importlib_metadata-8.5.0-hd8ed1ab_0.conda__;!!NVzLfOphnbDXSw!HcOUezIMlkJp7TTqSwy1enK3MbBL4i3sWJ9Oig5ibPcrRfnh8DB2E-Fv0Bs2q9jvxcezzTizlOalH47ux_L6dz0oS20Z_TdPCr9cSbWKUGJc_VOZP70$ 
https://urldefense.com/v3/__https://conda.anaconda.org/conda-forge/noarch/jsonschema-specifications-2023.12.1-pyhd8ed1ab_0.conda__;!!NVzLfOphnbDXSw!HcOUezIMlkJp7TTqSwy1enK3MbBL4i3sWJ9Oig5ibPcrRfnh8DB2E-Fv0Bs2q9jvxcezzTizlOalH47ux_L6dz0oS20Z_TdPCr9cSbWKUGJcnOIVJXA$ 
https://urldefense.com/v3/__https://conda.anaconda.org/conda-forge/noarch/jupyter_client-8.6.3-pyhd8ed1ab_0.conda__;!!NVzLfOphnbDXSw!HcOUezIMlkJp7TTqSwy1enK3MbBL4i3sWJ9Oig5ibPcrRfnh8DB2E-Fv0Bs2q9jvxcezzTizlOalH47ux_L6dz0oS20Z_TdPCr9cSbWKUGJco9Rt9lI$ 
https://urldefense.com/v3/__https://conda.anaconda.org/conda-forge/noarch/jupyter_server_terminals-0.5.3-pyhd8ed1ab_0.conda__;!!NVzLfOphnbDXSw!HcOUezIMlkJp7TTqSwy1enK3MbBL4i3sWJ9Oig5ibPcrRfnh8DB2E-Fv0Bs2q9jvxcezzTizlOalH47ux_L6dz0oS20Z_TdPCr9cSbWKUGJcW1T3Zg8$ 
https://urldefense.com/v3/__https://conda.anaconda.org/conda-forge/win-64/mkl-2024.1.0-h66d3029_694.conda__;!!NVzLfOphnbDXSw!HcOUezIMlkJp7TTqSwy1enK3MbBL4i3sWJ9Oig5ibPcrRfnh8DB2E-Fv0Bs2q9jvxcezzTizlOalH47ux_L6dz0oS20Z_TdPCr9cSbWKUGJcYavxDIM$ 
https://urldefense.com/v3/__https://repo.anaconda.com/pkgs/main/win-64/multidict-6.1.0-py39h827c3e9_0.conda__;!!NVzLfOphnbDXSw!HcOUezIMlkJp7TTqSwy1enK3MbBL4i3sWJ9Oig5ibPcrRfnh8DB2E-Fv0Bs2q9jvxcezzTizlOalH47ux_L6dz0oS20Z_TdPCr9cSbWKUGJc-uQD5v4$ 
https://urldefense.com/v3/__https://conda.anaconda.org/conda-forge/win-64/pillow-10.4.0-py39hfa8c767_1.conda__;!!NVzLfOphnbDXSw!HcOUezIMlkJp7TTqSwy1enK3MbBL4i3sWJ9Oig5ibPcrRfnh8DB2E-Fv0Bs2q9jvxcezzTizlOalH47ux_L6dz0oS20Z_TdPCr9cSbWKUGJcB8iC_PI$ 
https://urldefense.com/v3/__https://conda.anaconda.org/conda-forge/noarch/prompt_toolkit-3.0.48-hd8ed1ab_0.conda__;!!NVzLfOphnbDXSw!HcOUezIMlkJp7TTqSwy1enK3MbBL4i3sWJ9Oig5ibPcrRfnh8DB2E-Fv0Bs2q9jvxcezzTizlOalH47ux_L6dz0oS20Z_TdPCr9cSbWKUGJcEV9RBG8$ 
https://urldefense.com/v3/__https://conda.anaconda.org/conda-forge/win-64/pyproj-3.6.1-py39h4afcdfd_10.conda__;!!NVzLfOphnbDXSw!HcOUezIMlkJp7TTqSwy1enK3MbBL4i3sWJ9Oig5ibPcrRfnh8DB2E-Fv0Bs2q9jvxcezzTizlOalH47ux_L6dz0oS20Z_TdPCr9cSbWKUGJch0zc6yI$ 
https://urldefense.com/v3/__https://conda.anaconda.org/conda-forge/win-64/pyqt5-sip-12.12.2-py39h99910a6_5.conda__;!!NVzLfOphnbDXSw!HcOUezIMlkJp7TTqSwy1enK3MbBL4i3sWJ9Oig5ibPcrRfnh8DB2E-Fv0Bs2q9jvxcezzTizlOalH47ux_L6dz0oS20Z_TdPCr9cSbWKUGJcDjgHPK0$ 
https://urldefense.com/v3/__https://conda.anaconda.org/conda-forge/noarch/stack_data-0.6.2-pyhd8ed1ab_0.conda__;!!NVzLfOphnbDXSw!HcOUezIMlkJp7TTqSwy1enK3MbBL4i3sWJ9Oig5ibPcrRfnh8DB2E-Fv0Bs2q9jvxcezzTizlOalH47ux_L6dz0oS20Z_TdPCr9cSbWKUGJcqT9JsZY$ 
https://urldefense.com/v3/__https://conda.anaconda.org/conda-forge/win-64/zstandard-0.23.0-py39h9bf74da_1.conda__;!!NVzLfOphnbDXSw!HcOUezIMlkJp7TTqSwy1enK3MbBL4i3sWJ9Oig5ibPcrRfnh8DB2E-Fv0Bs2q9jvxcezzTizlOalH47ux_L6dz0oS20Z_TdPCr9cSbWKUGJcoyNqkIQ$ 
https://urldefense.com/v3/__https://conda.anaconda.org/conda-forge/noarch/argon2-cffi-23.1.0-pyhd8ed1ab_0.conda__;!!NVzLfOphnbDXSw!HcOUezIMlkJp7TTqSwy1enK3MbBL4i3sWJ9Oig5ibPcrRfnh8DB2E-Fv0Bs2q9jvxcezzTizlOalH47ux_L6dz0oS20Z_TdPCr9cSbWKUGJchfbPkOk$ 
https://urldefense.com/v3/__https://conda.anaconda.org/conda-forge/win-64/gstreamer-1.24.7-h5006eae_0.conda__;!!NVzLfOphnbDXSw!HcOUezIMlkJp7TTqSwy1enK3MbBL4i3sWJ9Oig5ibPcrRfnh8DB2E-Fv0Bs2q9jvxcezzTizlOalH47ux_L6dz0oS20Z_TdPCr9cSbWKUGJcsxkgHAw$ 
https://urldefense.com/v3/__https://conda.anaconda.org/conda-forge/win-64/harfbuzz-9.0.0-h2bedf89_1.conda__;!!NVzLfOphnbDXSw!HcOUezIMlkJp7TTqSwy1enK3MbBL4i3sWJ9Oig5ibPcrRfnh8DB2E-Fv0Bs2q9jvxcezzTizlOalH47ux_L6dz0oS20Z_TdPCr9cSbWKUGJc7EdbLPA$ 
https://urldefense.com/v3/__https://conda.anaconda.org/conda-forge/noarch/httpx-0.27.2-pyhd8ed1ab_0.conda__;!!NVzLfOphnbDXSw!HcOUezIMlkJp7TTqSwy1enK3MbBL4i3sWJ9Oig5ibPcrRfnh8DB2E-Fv0Bs2q9jvxcezzTizlOalH47ux_L6dz0oS20Z_TdPCr9cSbWKUGJc-stg2Xo$ 
https://urldefense.com/v3/__https://conda.anaconda.org/conda-forge/noarch/ipython-8.12.0-pyh08f2357_0.conda__;!!NVzLfOphnbDXSw!HcOUezIMlkJp7TTqSwy1enK3MbBL4i3sWJ9Oig5ibPcrRfnh8DB2E-Fv0Bs2q9jvxcezzTizlOalH47ux_L6dz0oS20Z_TdPCr9cSbWKUGJcEhIOTuA$ 
https://urldefense.com/v3/__https://conda.anaconda.org/conda-forge/noarch/isoduration-20.11.0-pyhd8ed1ab_0.tar.bz2__;!!NVzLfOphnbDXSw!HcOUezIMlkJp7TTqSwy1enK3MbBL4i3sWJ9Oig5ibPcrRfnh8DB2E-Fv0Bs2q9jvxcezzTizlOalH47ux_L6dz0oS20Z_TdPCr9cSbWKUGJcHpuiU30$ 
https://urldefense.com/v3/__https://conda.anaconda.org/conda-forge/noarch/jsonschema-4.23.0-pyhd8ed1ab_0.conda__;!!NVzLfOphnbDXSw!HcOUezIMlkJp7TTqSwy1enK3MbBL4i3sWJ9Oig5ibPcrRfnh8DB2E-Fv0Bs2q9jvxcezzTizlOalH47ux_L6dz0oS20Z_TdPCr9cSbWKUGJcCGQbZQo$ 
https://urldefense.com/v3/__https://conda.anaconda.org/conda-forge/win-64/libblas-3.9.0-24_win64_mkl.conda__;!!NVzLfOphnbDXSw!HcOUezIMlkJp7TTqSwy1enK3MbBL4i3sWJ9Oig5ibPcrRfnh8DB2E-Fv0Bs2q9jvxcezzTizlOalH47ux_L6dz0oS20Z_TdPCr9cSbWKUGJcBqlCgJ4$ 
https://urldefense.com/v3/__https://conda.anaconda.org/conda-forge/noarch/urllib3-2.2.3-pyhd8ed1ab_0.conda__;!!NVzLfOphnbDXSw!HcOUezIMlkJp7TTqSwy1enK3MbBL4i3sWJ9Oig5ibPcrRfnh8DB2E-Fv0Bs2q9jvxcezzTizlOalH47ux_L6dz0oS20Z_TdPCr9cSbWKUGJcY_RMXZ0$ 
https://urldefense.com/v3/__https://repo.anaconda.com/pkgs/main/win-64/yarl-1.18.0-py39h827c3e9_0.conda__;!!NVzLfOphnbDXSw!HcOUezIMlkJp7TTqSwy1enK3MbBL4i3sWJ9Oig5ibPcrRfnh8DB2E-Fv0Bs2q9jvxcezzTizlOalH47ux_L6dz0oS20Z_TdPCr9cSbWKUGJcswqaQBo$ 
https://urldefense.com/v3/__https://conda.anaconda.org/conda-forge/win-64/aiohttp-3.11.12-py39hf73967f_0.conda__;!!NVzLfOphnbDXSw!HcOUezIMlkJp7TTqSwy1enK3MbBL4i3sWJ9Oig5ibPcrRfnh8DB2E-Fv0Bs2q9jvxcezzTizlOalH47ux_L6dz0oS20Z_TdPCr9cSbWKUGJc_efUcQ4$ 
https://urldefense.com/v3/__https://conda.anaconda.org/conda-forge/win-64/gst-plugins-base-1.24.7-hb0a98b8_0.conda__;!!NVzLfOphnbDXSw!HcOUezIMlkJp7TTqSwy1enK3MbBL4i3sWJ9Oig5ibPcrRfnh8DB2E-Fv0Bs2q9jvxcezzTizlOalH47ux_L6dz0oS20Z_TdPCr9cSbWKUGJcU2aZ-tk$ 
https://urldefense.com/v3/__https://conda.anaconda.org/conda-forge/noarch/ipykernel-6.29.5-pyh4bbf305_0.conda__;!!NVzLfOphnbDXSw!HcOUezIMlkJp7TTqSwy1enK3MbBL4i3sWJ9Oig5ibPcrRfnh8DB2E-Fv0Bs2q9jvxcezzTizlOalH47ux_L6dz0oS20Z_TdPCr9cSbWKUGJcak3dP60$ 
https://urldefense.com/v3/__https://conda.anaconda.org/conda-forge/noarch/jsonschema-with-format-nongpl-4.23.0-hd8ed1ab_0.conda__;!!NVzLfOphnbDXSw!HcOUezIMlkJp7TTqSwy1enK3MbBL4i3sWJ9Oig5ibPcrRfnh8DB2E-Fv0Bs2q9jvxcezzTizlOalH47ux_L6dz0oS20Z_TdPCr9cSbWKUGJcyRAxGZQ$ 
https://urldefense.com/v3/__https://conda.anaconda.org/conda-forge/win-64/libcblas-3.9.0-24_win64_mkl.conda__;!!NVzLfOphnbDXSw!HcOUezIMlkJp7TTqSwy1enK3MbBL4i3sWJ9Oig5ibPcrRfnh8DB2E-Fv0Bs2q9jvxcezzTizlOalH47ux_L6dz0oS20Z_TdPCr9cSbWKUGJcoTmVv8k$ 
https://urldefense.com/v3/__https://conda.anaconda.org/conda-forge/win-64/liblapack-3.9.0-24_win64_mkl.conda__;!!NVzLfOphnbDXSw!HcOUezIMlkJp7TTqSwy1enK3MbBL4i3sWJ9Oig5ibPcrRfnh8DB2E-Fv0Bs2q9jvxcezzTizlOalH47ux_L6dz0oS20Z_TdPCr9cSbWKUGJcj_ce7nI$ 
https://urldefense.com/v3/__https://conda.anaconda.org/conda-forge/noarch/nbformat-5.10.4-pyhd8ed1ab_0.conda__;!!NVzLfOphnbDXSw!HcOUezIMlkJp7TTqSwy1enK3MbBL4i3sWJ9Oig5ibPcrRfnh8DB2E-Fv0Bs2q9jvxcezzTizlOalH47ux_L6dz0oS20Z_TdPCr9cSbWKUGJcjsttzHo$ 
https://urldefense.com/v3/__https://conda.anaconda.org/conda-forge/win-64/qt6-main-6.7.3-hfb098fa_1.conda__;!!NVzLfOphnbDXSw!HcOUezIMlkJp7TTqSwy1enK3MbBL4i3sWJ9Oig5ibPcrRfnh8DB2E-Fv0Bs2q9jvxcezzTizlOalH47ux_L6dz0oS20Z_TdPCr9cSbWKUGJcXxZfkLI$ 
https://urldefense.com/v3/__https://conda.anaconda.org/anaconda/win-64/requests-2.32.3-py39haa95532_1.tar.bz2__;!!NVzLfOphnbDXSw!HcOUezIMlkJp7TTqSwy1enK3MbBL4i3sWJ9Oig5ibPcrRfnh8DB2E-Fv0Bs2q9jvxcezzTizlOalH47ux_L6dz0oS20Z_TdPCr9cSbWKUGJcMnSkKIU$ 
https://urldefense.com/v3/__https://conda.anaconda.org/conda-forge/noarch/jupyter_events-0.10.0-pyhd8ed1ab_0.conda__;!!NVzLfOphnbDXSw!HcOUezIMlkJp7TTqSwy1enK3MbBL4i3sWJ9Oig5ibPcrRfnh8DB2E-Fv0Bs2q9jvxcezzTizlOalH47ux_L6dz0oS20Z_TdPCr9cSbWKUGJcXk8L5u4$ 
https://urldefense.com/v3/__https://conda.anaconda.org/conda-forge/noarch/nbclient-0.10.0-pyhd8ed1ab_0.conda__;!!NVzLfOphnbDXSw!HcOUezIMlkJp7TTqSwy1enK3MbBL4i3sWJ9Oig5ibPcrRfnh8DB2E-Fv0Bs2q9jvxcezzTizlOalH47ux_L6dz0oS20Z_TdPCr9cSbWKUGJcJW_kmfM$ 
https://urldefense.com/v3/__https://conda.anaconda.org/conda-forge/win-64/numpy-1.26.4-py39hddb5d58_0.conda__;!!NVzLfOphnbDXSw!HcOUezIMlkJp7TTqSwy1enK3MbBL4i3sWJ9Oig5ibPcrRfnh8DB2E-Fv0Bs2q9jvxcezzTizlOalH47ux_L6dz0oS20Z_TdPCr9cSbWKUGJcVPJyzj0$ 
https://urldefense.com/v3/__https://conda.anaconda.org/conda-forge/win-64/pyside6-6.7.3-py39h0285922_1.conda__;!!NVzLfOphnbDXSw!HcOUezIMlkJp7TTqSwy1enK3MbBL4i3sWJ9Oig5ibPcrRfnh8DB2E-Fv0Bs2q9jvxcezzTizlOalH47ux_L6dz0oS20Z_TdPCr9cSbWKUGJceL-5NQA$ 
https://urldefense.com/v3/__https://conda.anaconda.org/conda-forge/win-64/qt-main-5.15.8-h264fbc2_26.conda__;!!NVzLfOphnbDXSw!HcOUezIMlkJp7TTqSwy1enK3MbBL4i3sWJ9Oig5ibPcrRfnh8DB2E-Fv0Bs2q9jvxcezzTizlOalH47ux_L6dz0oS20Z_TdPCr9cSbWKUGJcQofVfE8$ 
https://urldefense.com/v3/__https://conda.anaconda.org/conda-forge/win-64/contourpy-1.3.0-py39h2b77a98_2.conda__;!!NVzLfOphnbDXSw!HcOUezIMlkJp7TTqSwy1enK3MbBL4i3sWJ9Oig5ibPcrRfnh8DB2E-Fv0Bs2q9jvxcezzTizlOalH47ux_L6dz0oS20Z_TdPCr9cSbWKUGJcRKhzTaU$ 
https://urldefense.com/v3/__https://conda.anaconda.org/conda-forge/win-64/imagecodecs-2024.6.1-py39hb6622ae_5.conda__;!!NVzLfOphnbDXSw!HcOUezIMlkJp7TTqSwy1enK3MbBL4i3sWJ9Oig5ibPcrRfnh8DB2E-Fv0Bs2q9jvxcezzTizlOalH47ux_L6dz0oS20Z_TdPCr9cSbWKUGJc1pcSVBE$ 
https://urldefense.com/v3/__https://conda.anaconda.org/conda-forge/noarch/nbconvert-core-7.16.4-pyhd8ed1ab_1.conda__;!!NVzLfOphnbDXSw!HcOUezIMlkJp7TTqSwy1enK3MbBL4i3sWJ9Oig5ibPcrRfnh8DB2E-Fv0Bs2q9jvxcezzTizlOalH47ux_L6dz0oS20Z_TdPCr9cSbWKUGJc8WPOArA$ 
https://urldefense.com/v3/__https://repo.anaconda.com/pkgs/main/win-64/numcodecs-0.12.1-py39h3469f8a_0.conda__;!!NVzLfOphnbDXSw!HcOUezIMlkJp7TTqSwy1enK3MbBL4i3sWJ9Oig5ibPcrRfnh8DB2E-Fv0Bs2q9jvxcezzTizlOalH47ux_L6dz0oS20Z_TdPCr9cSbWKUGJcuynAc78$ 
https://urldefense.com/v3/__https://conda.anaconda.org/conda-forge/win-64/pandas-2.2.1-py39h32e6231_0.conda__;!!NVzLfOphnbDXSw!HcOUezIMlkJp7TTqSwy1enK3MbBL4i3sWJ9Oig5ibPcrRfnh8DB2E-Fv0Bs2q9jvxcezzTizlOalH47ux_L6dz0oS20Z_TdPCr9cSbWKUGJcbNdUyd4$ 
https://urldefense.com/v3/__https://conda.anaconda.org/conda-forge/win-64/pyqt-5.15.9-py39hb77abff_5.conda__;!!NVzLfOphnbDXSw!HcOUezIMlkJp7TTqSwy1enK3MbBL4i3sWJ9Oig5ibPcrRfnh8DB2E-Fv0Bs2q9jvxcezzTizlOalH47ux_L6dz0oS20Z_TdPCr9cSbWKUGJc4w53xeQ$ 
https://urldefense.com/v3/__https://conda.anaconda.org/conda-forge/win-64/scipy-1.13.1-py39h1a10956_0.conda__;!!NVzLfOphnbDXSw!HcOUezIMlkJp7TTqSwy1enK3MbBL4i3sWJ9Oig5ibPcrRfnh8DB2E-Fv0Bs2q9jvxcezzTizlOalH47ux_L6dz0oS20Z_TdPCr9cSbWKUGJcmX6-Tfk$ 
https://urldefense.com/v3/__https://conda.anaconda.org/conda-forge/noarch/jupyter_server-2.14.2-pyhd8ed1ab_0.conda__;!!NVzLfOphnbDXSw!HcOUezIMlkJp7TTqSwy1enK3MbBL4i3sWJ9Oig5ibPcrRfnh8DB2E-Fv0Bs2q9jvxcezzTizlOalH47ux_L6dz0oS20Z_TdPCr9cSbWKUGJcGPWUYXE$ 
https://urldefense.com/v3/__https://conda.anaconda.org/conda-forge/win-64/matplotlib-base-3.8.4-py39he1095e7_2.conda__;!!NVzLfOphnbDXSw!HcOUezIMlkJp7TTqSwy1enK3MbBL4i3sWJ9Oig5ibPcrRfnh8DB2E-Fv0Bs2q9jvxcezzTizlOalH47ux_L6dz0oS20Z_TdPCr9cSbWKUGJcX_umuM4$ 
https://urldefense.com/v3/__https://conda.anaconda.org/conda-forge/noarch/tifffile-2024.2.12-pyhd8ed1ab_0.conda__;!!NVzLfOphnbDXSw!HcOUezIMlkJp7TTqSwy1enK3MbBL4i3sWJ9Oig5ibPcrRfnh8DB2E-Fv0Bs2q9jvxcezzTizlOalH47ux_L6dz0oS20Z_TdPCr9cSbWKUGJcQRL9sVI$ 
https://urldefense.com/v3/__https://conda.anaconda.org/conda-forge/noarch/xarray-2024.7.0-pyhd8ed1ab_0.conda__;!!NVzLfOphnbDXSw!HcOUezIMlkJp7TTqSwy1enK3MbBL4i3sWJ9Oig5ibPcrRfnh8DB2E-Fv0Bs2q9jvxcezzTizlOalH47ux_L6dz0oS20Z_TdPCr9cSbWKUGJc7yrXQaM$ 
https://urldefense.com/v3/__https://conda.anaconda.org/conda-forge/noarch/zarr-2.18.2-pyhd8ed1ab_0.conda__;!!NVzLfOphnbDXSw!HcOUezIMlkJp7TTqSwy1enK3MbBL4i3sWJ9Oig5ibPcrRfnh8DB2E-Fv0Bs2q9jvxcezzTizlOalH47ux_L6dz0oS20Z_TdPCr9cSbWKUGJc2jqJzZc$ 
https://urldefense.com/v3/__https://conda.anaconda.org/conda-forge/win-64/basemap-1.4.1-np126py39hbe530b1_0.conda__;!!NVzLfOphnbDXSw!HcOUezIMlkJp7TTqSwy1enK3MbBL4i3sWJ9Oig5ibPcrRfnh8DB2E-Fv0Bs2q9jvxcezzTizlOalH47ux_L6dz0oS20Z_TdPCr9cSbWKUGJcdF-Zi5I$ 
https://urldefense.com/v3/__https://conda.anaconda.org/conda-forge/noarch/jupyter-lsp-2.2.5-pyhd8ed1ab_0.conda__;!!NVzLfOphnbDXSw!HcOUezIMlkJp7TTqSwy1enK3MbBL4i3sWJ9Oig5ibPcrRfnh8DB2E-Fv0Bs2q9jvxcezzTizlOalH47ux_L6dz0oS20Z_TdPCr9cSbWKUGJcSOEnPv0$ 
https://urldefense.com/v3/__https://conda.anaconda.org/conda-forge/noarch/jupyterlab_server-2.27.3-pyhd8ed1ab_0.conda__;!!NVzLfOphnbDXSw!HcOUezIMlkJp7TTqSwy1enK3MbBL4i3sWJ9Oig5ibPcrRfnh8DB2E-Fv0Bs2q9jvxcezzTizlOalH47ux_L6dz0oS20Z_TdPCr9cSbWKUGJcjnK78lM$ 
https://urldefense.com/v3/__https://conda.anaconda.org/conda-forge/win-64/matplotlib-3.8.4-py39hcbf5309_2.conda__;!!NVzLfOphnbDXSw!HcOUezIMlkJp7TTqSwy1enK3MbBL4i3sWJ9Oig5ibPcrRfnh8DB2E-Fv0Bs2q9jvxcezzTizlOalH47ux_L6dz0oS20Z_TdPCr9cSbWKUGJcAzezyI4$ 
https://urldefense.com/v3/__https://conda.anaconda.org/conda-forge/noarch/notebook-shim-0.2.4-pyhd8ed1ab_0.conda__;!!NVzLfOphnbDXSw!HcOUezIMlkJp7TTqSwy1enK3MbBL4i3sWJ9Oig5ibPcrRfnh8DB2E-Fv0Bs2q9jvxcezzTizlOalH47ux_L6dz0oS20Z_TdPCr9cSbWKUGJcHnNNBjM$ 
https://urldefense.com/v3/__https://conda.anaconda.org/conda-forge/noarch/jupyterlab-4.2.5-pyhd8ed1ab_0.conda__;!!NVzLfOphnbDXSw!HcOUezIMlkJp7TTqSwy1enK3MbBL4i3sWJ9Oig5ibPcrRfnh8DB2E-Fv0Bs2q9jvxcezzTizlOalH47ux_L6dz0oS20Z_TdPCr9cSbWKUGJcD4hjKCU$ 
